# Supplementary material for: Prediction of Immunomodulatory potential of an RNA sequence for designing non-toxic siRNAs and RNA-based vaccine adjuvants
Source: Sci Rep. 2016 Feb 10;6:20678. doi: 10.1038/srep20678 (PMC4748260; doi:10.1038/srep20678)
Supplement: Supplementary Information [file srep20678-s1.xls]

## Sheet: S1
		Supplementary Material
Title: Prediction of Immunomodulatory potential of an RNA sequence for designing non-toxic siRNAs and RNA-based vaccine adjuvants
Authors: Kumardeep Chaudhary, Gandharva Nagpal, Sandeep Kumar Dhanda and Gajendra P. S. Raghava
Table S1: Average percentage nucleotide composition of IMORN and Non-IMORN sequences in the dataset IMrnaDS.
Nucleotide	IMORNs	Non-IMORNs	Difference	Absolute difference	p-value (T-test)
A	38.351	22.8942	15.4568	15.4568	2.84325e-45
G	16.1333	26.7557	-10.6225	10.6225	9.6902e-63
C	15.6005	22.6733	-7.0728	7.0728	9.41564e-25
U	29.9153	27.6768	2.23846	2.23846	0.00952084
In this table, we show the average nucleotide composition of IMORNs (Immunomodulatory Oligoribonucleotides) and Non-IMORNs (Non-Immunomodulatory Oligoribonucleotides). The composition analysis was done on the 602 positive sequences (experimentally validated immunomodulatory oligoribonucleotides named IMORNs) and 520 negative sequences (circulating miRNAs in human system from miRandola database) c…

## Sheet: S2
Table S2: Average percentage dinucleotide composition of IMORN and Non-IMORN sequences in the dataset IMrnaDS.
Dinucleotide	IMORNs	Non-IMORNs	Difference	Absolute Difference	p-value (T-test)
AA	24.4585	5.23077	19.2277	19.2277	7.72568e-73
UU	12.3206	6.86731	5.45329	5.45329	2.88654e-14
GG	2.72425	7.61538	-4.89113	4.89113	1.17168e-33
GA	2.46346	5.24615	-2.7827	2.7827	2.45911e-23
UG	6.28738	9.025	-2.73762	2.73762	7.63558e-14
AG	4.67442	7.23462	-2.5602	2.5602	9.08626e-17
CC	3.20432	5.59615	-2.39183	2.39183	7.6103e-11
AC	2.75415	4.67308	-1.91892	1.91892	2.32733e-09
GC	3.8206	5.70769	-1.88709	1.88709	2.752e-11
CU	5.40199	7.23077	-1.82878	1.82878	1.39198e-07
CA	4.75249	6.35769	-1.6052	1.6052	5.39713e-06
CG	1.78405	2.41154	-0.627485	0.627485	0.0037233
GU	6.77409	6.99615	-0.222067	0.222067	0.544211
UC	5.44352	5.59423	-0.150709	0.150709	0.616679
AU	4.77243	4.70962	0.0628099	0.0628099	0.833399
UA	4.57475	4.51731	0.0574431	0.0574431	0.840007
In this table, we show the average dinucleotide composition of IMORNs (Immunomodulatory Oligoribonucleotides) and Non-IMORNs (Non-Immunomodulatory Oligoribonucleotides). The composition analysis was done on the 602 positive sequences (experimentally validated immunomodulatory oligoribonucleotides named IMORNs) and 520 negative sequences (circulating miRNAs in human system from miRandola database)…

## Sheet: S3
Table S3: Average percentage trinucleotide composition of IMORN and Non-IMORN sequences in the dataset IMrnaDS.
Trinucleotide	IMORNs	Non-IMORNs	Difference	Absolute Difference	p-value (T-test)
AAA	16.4642	1.63605	14.8282	14.8282	2.22225e-72
UUU	6.05424	1.97347	4.08078	4.08078	2.51919e-12
UAA	3.19158	0.977584	2.214	2.214	1.22565e-28
GGG	0.272268	2.44822	-2.17595	2.17595	1.85251e-21
AAG	3.78217	1.63266	2.14951	2.14951	9.48063e-23
GAG	0.317496	2.02785	-1.71035	1.71035	8.78215e-26
CAG	0.718128	2.34238	-1.62425	1.62425	9.44188e-19
CAA	2.67729	1.23789	1.4394	1.4394	1.38104e-15
GGA	0.344368	1.71188	-1.36751	1.36751	6.36774e-20
GUG	1.2592	2.61289	-1.35369	1.35369	1.21002e-06
UAG	0.259015	1.60236	-1.34334	1.34334	7.26247e-22
CUG	1.43532	2.7545	-1.31918	1.31918	1.31461e-11
AAU	2.5137	1.19938	1.31432	1.31432	8.67422e-13
UGG	1.26101	2.56441	-1.3034	1.3034	1.47843e-12
AGG	1.13075	2.38039	-1.24964	1.24964	5.02327e-12
ACU	0.532079	1.70653	-1.17445	1.17445	5.58255e-15
GGC	0.621693	1.77039	-1.14869	1.14869	2.3875e-14
AGA	0.442681	1.53694	-1.09426	1.09426	1.95918e-14
GCA	0.961961	1.99424	-1.03228	1.03228	2.11078e-09
CCC	0.837005	1.74168	-0.904674	0.904674	6.18654e-06
GUU	2.55724	1.71491	0.842333	0.842333	2.60605e-05
CCU	1.21178	1.97079	-0.759015	0.759015	9.24989e-06
CAU	0.841787	1.57775	-0.735966	0.735966	4.86011e-07
UUA	1.65447	0.957384	0.697083	0.697083	2.32382e-05
UGC	1.62396	2.30339	-0.679424	0.679424	0.000568981
CAC	0.93419	1.57078	-0.636588	0.636588	0.00994172
GCC	0.607067	1.2412	-0.634132	0.634132	1.44973e-06
CGG	0.238747	0.846782	-0.608035	0.608035	1.01183e-08
UCC	1.20611	1.79395	-0.587837	0.587837	0.000199318
UAC	0.62437	1.2017	-0.577333	0.577333	7.41299e-06
AGC	1.05495	1.61088	-0.555922	0.555922	0.000565562
CUC	1.04773	1.59943	-0.551698	0.551698	0.000862095
UGA	1.48397	1.96529	-0.481323	0.481323	0.00886988
ACA	1.10836	1.58152	-0.473163	0.473163	0.0583734
UCA	2.07407	1.62049	0.453578	0.453578	0.0103317
CCA	0.998442	1.43652	-0.438078	0.438078	0.00390605
GUC	1.69698	1.26505	0.431932	0.431932	0.00808446
ACC	0.863789	1.28001	-0.416222	0.416222	0.00616311
AAC	0.821445	1.22439	-0.402949	0.402949	0.00319856
GAU	0.749435	1.12606	-0.376628	0.376628	0.00373373
CCG	0.389915	0.738143	-0.348228	0.348228	0.00082676
AGU	2.40824	2.06073	0.347515	0.347515	0.0814496
GAA	1.00753	1.3343	-0.326766	0.326766	0.023731
CUA	0.796145	1.10794	-0.311796	0.311796	0.0157699
AUU	1.8109	1.50579	0.305107	0.305107	0.0905817
GAC	0.60766	0.906254	-0.298594	0.298594	0.0155933
GGU	1.76273	2.05705	-0.294321	0.294321	0.0944273
GCG	0.405907	0.694206	-0.288299	0.288299	0.016748
CUU	2.27195	1.98951	0.282441	0.282441	0.148488
GUA	1.63995	1.39217	0.247779	0.247779	0.155287
AUA	0.821133	1.02494	-0.203811	0.203811	0.198175
CGA	0.256745	0.459643	-0.202899	0.202899	0.0131354
GCU	2.19581	1.99365	0.202158	0.202158	0.306483
UUC	2.01787	1.82164	0.196231	0.196231	0.278403
UAU	0.939881	1.12764	-0.187757	0.187757	0.275043
UGU	2.50978	2.69738	-0.187601	0.187601	0.521438
UUG	2.55417	2.38401	0.170156	0.170156	0.408961
CGC	0.701619	0.577645	0.123974	0.123974	0.286239
AUG	1.4808	1.41184	0.0689547	0.0689547	0.669462
CGU	0.755651	0.705528	0.0501234	0.0501234	0.666172
UCU	1.87846	1.92383	-0.0453625	0.0453625	0.829807
ACG	0.505587	0.54962	-0.0440333	0.0440333	0.644805
UCG	0.668887	0.651825	0.0170624	0.0170624	0.877418
AUC	1.13787	1.14486	-0.00698162	0.00698162	0.961202
In this table, we show the average trinucleotide composition of IMORNs (Immunomodulatory Oligoribonucleotides) and Non-IMORNs (Non-Immunomodulatory Oligoribonucleotides). The composition analysis was done on the 602 positive sequences (experimentally validated immunomodulatory oligoribonucleotides named IMORNs) and 520 negative sequences (circulating miRNAs in human system from miRandola database…

## Sheet: S4
Table S4: Average percentage tetranucleotide composition of IMORN and Non-IMORN sequences in the dataset IIMrnaDS.
Tetranucleotide	IMORNs	Non-IMORNs	Difference	Absolute difference	p-value (T-test)
AAAA	8.98727	0.425934	8.56134	8.56134	2.65277e-62
CCCC	3.43545	0.47959	2.95586	2.95586	1.44265e-09
AAAG	3.4363	0.652671	2.78363	2.78363	2.28698e-38
CAAA	2.9376	0.283328	2.65428	2.65428	1.42243e-42
UAAA	2.24103	0.466008	1.77502	1.77502	1.24982e-26
AAAC	2.06693	0.313914	1.75302	1.75302	2.90278e-26
AAGC	2.22197	0.556856	1.66512	1.66512	1.07418e-22
CUAA	1.44066	0.281669	1.15899	1.15899	9.20808e-19
GCAA	1.40837	0.324058	1.08431	1.08431	9.70518e-16
AACG	1.25508	0.374381	0.880702	0.880702	8.03089e-12
CCAA	0.956716	0.0790521	0.877664	0.877664	4.88356e-18
CGGG	0	0.800166	-0.800166	0.800166	1.08268e-17
GAGG	0.0288392	0.815437	-0.786597	0.786597	4.6988e-16
AGCC	1.16561	0.386347	0.779264	0.779264	1.71073e-10
AGGG	0.0730203	0.848889	-0.775869	0.775869	8.8314e-16
GCGU	0.0342271	0.793361	-0.759134	0.759134	4.03465e-15
CGAG	0.0927606	0.835551	-0.742791	0.742791	6.17502e-14
GCCC	1.22909	0.524323	0.704769	0.704769	3.27338e-07
AAGG	1.0552	0.401503	0.653693	0.653693	4.2163e-08
UAGG	0.093698	0.736595	-0.642897	0.642897	1.60122e-12
GGGU	0.0509547	0.676312	-0.625357	0.625357	6.92996e-12
GGGA	0.0341485	0.636993	-0.602845	0.602845	1.79689e-12
UAGC	0.149535	0.748499	-0.598965	0.598965	1.85008e-10
AUCG	0.137574	0.730139	-0.592565	0.592565	1.01725e-09
UCGG	0.227098	0.817302	-0.590204	0.590204	8.18074e-09
AGCU	0.85432	0.278971	0.575349	0.575349	1.47001e-07
GCGG	0.0415857	0.597161	-0.555576	0.555576	2.21422e-10
GGCG	0.0572985	0.607589	-0.55029	0.55029	2.98652e-11
GGAG	0.070997	0.611127	-0.54013	0.54013	9.06349e-10
AGCG	0.399546	0.93085	-0.531304	0.531304	5.32261e-06
AACC	0.804309	0.28243	0.52188	0.52188	3.80689e-07
UAUC	0.0982324	0.607793	-0.50956	0.50956	3.35769e-09
CGGA	0.0945925	0.593721	-0.499129	0.499129	1.76536e-08
GCAG	0.0733429	0.572412	-0.499069	0.499069	1.62041e-08
CGUA	0.339197	0.829355	-0.490157	0.490157	1.75487e-05
AUAG	0.156255	0.643607	-0.487352	0.487352	1.30987e-07
GGGC	0.0654696	0.551624	-0.486155	0.486155	4.44416e-10
UUAG	0.0910643	0.576524	-0.48546	0.48546	1.74996e-09
CAGA	0.0495357	0.531418	-0.481882	0.481882	8.86541e-11
GUAU	0.102345	0.57747	-0.475125	0.475125	7.39258e-09
GUCG	0.268235	0.742117	-0.473883	0.473883	4.4581e-06
GGUC	0.122212	0.582641	-0.460428	0.460428	4.91615e-08
GUCC	0.937407	0.479582	0.457825	0.457825	3.58727e-05
CGUC	1.20415	0.747487	0.45666	0.45666	0.00206318
UUAA	0.620212	0.164059	0.456153	0.456153	7.27863e-08
AGAG	0.0925429	0.546915	-0.454372	0.454372	5.60104e-08
GUAG	0.171881	0.625499	-0.453618	0.453618	3.97052e-07
GGAA	0.0527015	0.487265	-0.434564	0.434564	5.56534e-09
CGUU	0.089357	0.522907	-0.43355	0.43355	5.58353e-08
GGGG	0.135692	0.566707	-0.431015	0.431015	0.000348876
CGAA	0.727584	0.315053	0.41253	0.41253	3.21425e-05
AGUA	0.226194	0.636854	-0.41066	0.41066	4.01524e-05
UCAA	0.596735	0.201559	0.395176	0.395176	8.50643e-06
AUAU	0.67003	0.283854	0.386176	0.386176	0.0701465
AGGA	0.0749141	0.453799	-0.378885	0.378885	3.69415e-07
GCUA	0.682957	0.30588	0.377077	0.377077	0.000229847
UCGC	0.320811	0.69751	-0.376699	0.376699	0.000111179
GUUU	0.0485468	0.424239	-0.375692	0.375692	1.32282e-07
CAGG	0.0184571	0.392588	-0.374131	0.374131	2.93139e-09
GAGC	0.0570678	0.430692	-0.373625	0.373625	1.19246e-07
CAUC	0.0459256	0.408287	-0.362361	0.362361	4.53481e-08
AGGU	0.0800714	0.434872	-0.354801	0.354801	3.89414e-06
UUCU	0.0789855	0.426432	-0.347447	0.347447	2.22207e-06
GAGU	0.0891641	0.422709	-0.333545	0.333545	6.56309e-06
CUUU	0.298289	0.62752	-0.329231	0.329231	0.00045419
UCAG	0.0166113	0.344135	-0.327524	0.327524	3.20587e-08
UCUU	0.23136	0.558114	-0.326754	0.326754	0.00030538
UGGG	0	0.323222	-0.323222	0.323222	1.34654e-07
AGGC	0.968184	0.656332	0.311852	0.311852	0.0159845
GCGC	1.00182	0.690944	0.310872	0.310872	0.197479
UCCC	0.972719	0.662596	0.310123	0.310123	0.008933
CUCC	0.717419	0.407425	0.309994	0.309994	0.00481148
UUUA	0.129675	0.4305	-0.300825	0.300825	0.000102602
CAUA	0.120892	0.416239	-0.295347	0.295347	2.66772e-05
CAGC	0.0775771	0.371428	-0.293851	0.293851	4.91104e-05
CUAU	0.116527	0.408855	-0.292328	0.292328	3.02097e-05
CCCA	0.653056	0.361146	0.29191	0.29191	0.00913587
CCGG	0.294866	0.586647	-0.291781	0.291781	0.00123081
CUCG	0.380546	0.667163	-0.286617	0.286617	0.0051122
GCGA	0.224782	0.50956	-0.284778	0.284778	0.000811817
GUAC	0.0903855	0.375082	-0.284697	0.284697	6.81618e-05
CCCU	0.733708	0.449654	0.284054	0.284054	0.00574384
UAGU	0.221792	0.504364	-0.282571	0.282571	0.00148509
GCCA	0.411621	0.130062	0.28156	0.28156	0.000104713
AGCA	0.125766	0.405571	-0.279805	0.279805	9.34922e-05
AAUA	0.143651	0.423304	-0.279653	0.279653	0.000142705
AGAA	0.124156	0.401995	-0.277838	0.277838	7.14005e-05
AUUA	0.0719826	0.349643	-0.277661	0.277661	2.40461e-05
UCGA	0.329525	0.605522	-0.275997	0.275997	0.00669766
GACG	0.0964093	0.371965	-0.275556	0.275556	0.000151153
ACGC	0.169982	0.435856	-0.265874	0.265874	0.000722967
UACG	0.121532	0.383917	-0.262385	0.262385	0.000135423
UUGC	0.0502277	0.30357	-0.253343	0.253343	1.66361e-05
GGUU	0.16908	0.416426	-0.247346	0.247346	0.0012817
CCUA	0.764429	0.519001	0.245428	0.245428	0.0240246
ACAG	0.0616143	0.305858	-0.244244	0.244244	4.06268e-05
GGUG	0.0382326	0.278668	-0.240436	0.240436	0.000142686
CACG	0.0559143	0.294233	-0.238319	0.238319	5.82311e-05
GUUC	0.163788	0.401997	-0.23821	0.23821	0.00149155
UUAU	0.0776286	0.315076	-0.237447	0.237447	0.00113118
CCCG	0.932219	0.695641	0.236578	0.236578	0.0789604
UAGA	0.126988	0.362731	-0.235743	0.235743	0.000465973
ACGG	0.679887	0.444788	0.235099	0.235099	0.0234353
UCCG	0.304356	0.537886	-0.233531	0.233531	0.00779144
AUGU	0.363791	0.131175	0.232615	0.232615	0.000580122
CCAC	0.482588	0.250564	0.232024	0.232024	0.0284932
GUGG	0	0.230068	-0.230068	0.230068	7.93451e-05
GUAA	0.641239	0.41141	0.229828	0.229828	0.0243384
CUGC	0.420744	0.191981	0.228762	0.228762	0.0031062
CUGG	0.0363035	0.261797	-0.225494	0.225494	4.82617e-05
CCGC	1.05974	0.834784	0.224958	0.224958	0.129887
UUCA	0.0357606	0.260396	-0.224635	0.224635	5.18685e-05
CUAG	0.306395	0.530252	-0.223857	0.223857	0.0194375
GCAC	0.0526842	0.276393	-0.223709	0.223709	0.000208512
UUCC	0.436271	0.659308	-0.223037	0.223037	0.0269759
CCAG	0.0696892	0.292594	-0.222905	0.222905	0.000148221
CCGA	0.596966	0.376275	0.22069	0.22069	0.0192721
AUAC	0.194517	0.413906	-0.219389	0.219389	0.0059469
UGCA	0.34105	0.124537	0.216513	0.216513	0.00161565
GAGA	0.160011	0.376249	-0.216237	0.216237	0.00696132
CUUC	0.357742	0.567192	-0.20945	0.20945	0.0306056
UUUC	0.432158	0.639209	-0.20705	0.20705	0.0378075
UUUG	0.0287714	0.233142	-0.204371	0.204371	0.000100815
CAAG	0.059307	0.260948	-0.201641	0.201641	0.000301403
CGCC	0.806841	0.610477	0.196364	0.196364	0.152966
GGAC	0.131274	0.327545	-0.196271	0.196271	0.0042163
UCAC	0.0795963	0.275305	-0.195709	0.195709	0.00101312
UUUU	0.24415	0.439021	-0.194871	0.194871	0.0627709
AUCC	0.25121	0.445227	-0.194017	0.194017	0.0155878
CGCA	0.683145	0.493293	0.189852	0.189852	0.0731549
UGUC	0.403322	0.213712	0.189609	0.189609	0.0194399
GACC	0.236278	0.425776	-0.189497	0.189497	0.017115
GAUC	0.0852807	0.274392	-0.189111	0.189111	0.00158949
UAUG	0.0409178	0.225593	-0.184675	0.184675	0.00029241
UACA	0.114136	0.297326	-0.18319	0.18319	0.0028903
AUCA	0.0313771	0.212327	-0.18095	0.18095	0.000185342
AGAU	0.12478	0.304639	-0.179859	0.179859	0.00607252
AGAC	0.107581	0.287078	-0.179497	0.179497	0.00319208
UACC	0.344701	0.522831	-0.178129	0.178129	0.050154
ACCC	0.498206	0.322173	0.176033	0.176033	0.0643542
UCUG	0.0201535	0.195811	-0.175657	0.175657	0.000309993
GGUA	0.32775	0.501667	-0.173917	0.173917	0.0576249
ACUU	0.211606	0.384666	-0.173059	0.173059	0.0165559
ACUG	0.34105	0.168661	0.172389	0.172389	0.0151506
CCUU	0.361271	0.53354	-0.172269	0.172269	0.0497509
UGGU	0.0629518	0.23327	-0.170318	0.170318	0.00238259
UAUA	0.663141	0.492976	0.170165	0.170165	0.420179
CCUG	0.298707	0.129097	0.16961	0.16961	0.0112076
UUAC	0.224922	0.394448	-0.169526	0.169526	0.0209502
ACAA	0.379742	0.212243	0.167499	0.167499	0.0318407
AAGU	0.612669	0.447174	0.165495	0.165495	0.0979558
CGCU	0.42036	0.585645	-0.165285	0.165285	0.103801
AUCU	0.140872	0.305955	-0.165083	0.165083	0.0129773
GCUU	0.465431	0.303297	0.162133	0.162133	0.0688825
UGGC	0.0535392	0.215482	-0.161942	0.161942	0.00162172
GUGC	0.26123	0.103386	0.157845	0.157845	0.0109599
GACA	0.339286	0.18348	0.155805	0.155805	0.0354876
GUGU	0.0694274	0.225214	-0.155786	0.155786	0.00547216
GAAG	0.250759	0.406304	-0.155545	0.155545	0.0491231
UAAC	0.136596	0.291211	-0.154614	0.154614	0.0138741
AUAA	0.119279	0.273058	-0.153779	0.153779	0.0135149
UCAU	0.138293	0.291903	-0.15361	0.15361	0.0171465
ACUA	0.211986	0.363911	-0.151925	0.151925	0.0460805
AAGA	0.111602	0.263105	-0.151503	0.151503	0.0185357
GAAU	0.218906	0.369327	-0.150421	0.150421	0.0451629
GGCU	0.421234	0.273823	0.147412	0.147412	0.0700512
UAUU	0.161622	0.307954	-0.146333	0.146333	0.0586147
GGCA	0.575116	0.431448	0.143668	0.143668	0.149857
AAUU	0.210981	0.350296	-0.139315	0.139315	0.0601016
UGCG	0.106788	0.245601	-0.138814	0.138814	0.0220624
GAAA	0.460804	0.323705	0.137099	0.137099	0.116963
ACAU	0.119157	0.254275	-0.135118	0.135118	0.0223664
CCAU	0.200382	0.334798	-0.134415	0.134415	0.0652312
CAGU	0.120066	0.254148	-0.134082	0.134082	0.0276002
UAAU	0.129064	0.26226	-0.133196	0.133196	0.0260473
CGUG	0.0472284	0.179255	-0.132027	0.132027	0.0067871
ACUC	0.397407	0.267832	0.129575	0.129575	0.0966313
GAAC	0.133203	0.262438	-0.129235	0.129235	0.0414954
GGAU	0.0990033	0.222295	-0.123291	0.123291	0.0326436
CUGU	0.21185	0.089386	0.122464	0.122464	0.0250065
UCCA	0.342939	0.222041	0.120898	0.120898	0.0963867
AACU	0.438968	0.319551	0.119417	0.119417	0.152598
AUGG	0.0954146	0.214363	-0.118948	0.118948	0.0311266
AACA	0.149978	0.264003	-0.114025	0.114025	0.0803375
UACU	0.284464	0.393568	-0.109105	0.109105	0.186117
CACU	0.282546	0.183748	0.0987983	0.0987983	0.122807
CUGA	0.0166929	0.112574	-0.095881	0.095881	0.00742627
GCAU	0.191072	0.283175	-0.0921035	0.0921035	0.17576
UUCG	0.71902	0.629323	0.0896965	0.0896965	0.408457
CGCG	0.738088	0.826835	-0.088747	0.088747	0.696993
UAAG	0.195173	0.283571	-0.0883984	0.0883984	0.197271
UCUC	0.388142	0.475256	-0.0871145	0.0871145	0.383422
CUAC	0.307905	0.394975	-0.0870706	0.0870706	0.304258
GCUG	0.0464435	0.131748	-0.0853049	0.0853049	0.0412356
GAUU	0.211275	0.296217	-0.0849425	0.0849425	0.231291
UGAU	0.0599176	0.142498	-0.0825809	0.0825809	0.0784241
CACC	0.426372	0.343851	0.0825217	0.0825217	0.443352
AUUC	0.32327	0.405662	-0.0823913	0.0823913	0.3308
CAAU	0.134356	0.213331	-0.0789745	0.0789745	0.195322
CUCA	0.394589	0.316058	0.0785306	0.0785306	0.336166
CAUG	0.159464	0.0821531	0.0773112	0.0773112	0.102111
ACGA	0.387557	0.310394	0.0771635	0.0771635	0.381389
GUUA	0.333042	0.257042	0.0759996	0.0759996	0.309117
UGUU	0.0275208	0.100944	-0.0734231	0.0734231	0.0388315
GGCC	0.584996	0.657594	-0.072598	0.072598	0.503676
AGUC	0.570111	0.49761	0.0725008	0.0725008	0.46261
AUGA	0.0173035	0.0890692	-0.0717657	0.0717657	0.025223
CUUG	0.116975	0.188459	-0.0714845	0.0714845	0.181833
ACCG	0.74016	0.669368	0.0707917	0.0707917	0.546497
CACA	0.223249	0.294022	-0.0707729	0.0707729	0.515952
AAAU	0.360026	0.292803	0.0672234	0.0672234	0.401274
CUCU	0.392775	0.459592	-0.066817	0.066817	0.485781
AUGC	0.0577357	0.12382	-0.0660843	0.0660843	0.112845
UGCU	0.089653	0.153126	-0.063473	0.063473	0.207798
UUGU	0.0896294	0.152798	-0.0631689	0.0631689	0.227166
ACGU	0.32775	0.264891	0.0628585	0.0628585	0.408309
AUUG	0.151835	0.214562	-0.0627273	0.0627273	0.293496
GUCA	0.356209	0.295843	0.0603659	0.0603659	0.469345
GACU	0.116986	0.17293	-0.0559447	0.0559447	0.298951
AAUC	0.302212	0.354705	-0.0524928	0.0524928	0.513633
UGAG	0.0684	0.120502	-0.0521023	0.0521023	0.225687
UCUA	0.444095	0.394224	0.0498708	0.0498708	0.572934
UGAC	0.0605286	0.110381	-0.0498522	0.0498522	0.205756
AAUG	0.210112	0.160283	0.0498287	0.0498287	0.402448
CGGU	0.444172	0.4918	-0.0476284	0.0476284	0.619896
CUUA	0.489741	0.444515	0.0452255	0.0452255	0.620601
CAAC	0.226507	0.271369	-0.0448622	0.0448622	0.550611
GUUG	0.0967535	0.140801	-0.0440479	0.0440479	0.379619
CCGU	0.699856	0.661956	0.0379	0.0379	0.75481
UGGA	0.135992	0.0988229	0.0371695	0.0371695	0.427331
UCGU	0.637711	0.672693	-0.0349822	0.0349822	0.749913
GCCG	0.597599	0.565819	0.0317795	0.0317795	0.782766
AGUG	0.100691	0.131298	-0.0306079	0.0306079	0.516413
CGGC	0.762962	0.732889	0.0300731	0.0300731	0.801241
GAUA	0.222761	0.252121	-0.0293603	0.0293603	0.667069
GCCU	0.410965	0.381721	0.0292437	0.0292437	0.739801
AGUU	0.219371	0.246285	-0.0269136	0.0269136	0.694645
AUUU	0.288674	0.313576	-0.0249015	0.0249015	0.744804
UUGG	0.106922	0.130312	-0.0233897	0.0233897	0.626402
ACCU	0.325877	0.349257	-0.0233802	0.0233802	0.772718
GAUG	0.113369	0.0904544	0.0229142	0.0229142	0.606253
UGCC	0.108425	0.130874	-0.0224495	0.0224495	0.637218
GUCU	0.452267	0.431426	0.020841	0.020841	0.818433
CGAU	0.283767	0.265521	0.0182463	0.0182463	0.816706
UGUA	0.10545	0.121872	-0.016422	0.016422	0.729375
ACCA	0.198685	0.214351	-0.0156663	0.0156663	0.840306
UUGA	0.137265	0.150811	-0.0135455	0.0135455	0.808747
GUGA	0.0997498	0.111065	-0.0113156	0.0113156	0.800561
UGAA	0.0723939	0.0794538	-0.00705999	0.00705999	0.852649
CAUU	0.291446	0.298193	-0.0067469	0.0067469	0.927613
UGUG	0.137469	0.131119	0.00634976	0.00634976	0.906961
CGAC	0.435805	0.442155	-0.00634968	0.00634968	0.946754
UCCU	0.587539	0.592901	-0.00536176	0.00536176	0.959956
ACAC	0.279299	0.274678	0.00462021	0.00462021	0.965909
CCUC	0.606999	0.604831	0.0021684	0.0021684	0.983879
GCUC	0.556839	0.557829	-0.000990054	0.000990054	0.992413
In this table, we show the average tetranucleotide composition of IMORNs (Immunomodulatory Oligoribonucleotides) and Non-IMORNs (Non-Immunomodulatory Oligoribonucleotides). The composition analysis was done on the 602 positive sequences (experimentally validated immunomodulatory oligoribonucleotides named IMORNs) and 520 negative sequences (circulating miRNAs in human system from miRandola databa…

## Sheet: S5
Table S5: Average percentage pentanucleotide composition of IMORN and Non-IMORN sequences in the dataset IMrnaDS.
Pentanucleotide	IMORNs	Non-IMORNs	Difference	Absolute Difference	p-value (T-test)
AAAAA	6.375	0.062233	6.31277	6.31277	2.02663e-56
CCCCC	2.20742	0.0991107	2.10831	2.10831	8.0973e-07
AAAGC	2.13301	0.328197	1.80481	1.80481	1.22526e-25
CAAAA	1.55948	0.0740621	1.48542	1.48542	6.04934e-31
GCAAA	1.46326	0.116074	1.34719	1.34719	2.89227e-23
AAAAC	1.38844	0.118268	1.27017	1.27017	3.53561e-28
AAAAG	1.39264	0.200297	1.19235	1.19235	5.48978e-24
CUAAA	1.2412	0.105015	1.13619	1.13619	5.33392e-20
AAACG	1.21314	0.105641	1.1075	1.1075	2.64472e-19
UAAAA	1.27674	0.180501	1.09624	1.09624	1.89168e-20
AAGCC	1.12077	0.0859571	1.03482	1.03482	2.82167e-20
AAAGG	0.980053	0.110154	0.869899	0.869899	8.23663e-16
AAGGC	0.966224	0.118268	0.847956	0.847956	3.98529e-15
AAGCU	0.866466	0.0634192	0.803046	0.803046	4.50504e-15
CCAAA	0.752555	0.0308644	0.721691	0.721691	9.38915e-16
GUCCC	0.677913	0.0952259	0.582687	0.582687	1.31551e-12
AACCG	0.666128	0.106057	0.560072	0.560072	3.5298e-10
UCAAA	0.602241	0.0504625	0.551779	0.551779	1.7711e-11
AAACC	0.59247	0.050281	0.542189	0.542189	5.7916e-11
AACGG	0.645283	0.106495	0.538788	0.538788	1.03257e-09
GCUAA	0.588946	0.0510299	0.537916	0.537916	6.94752e-11
GGCAA	0.59247	0.0728759	0.519594	0.519594	6.19141e-10
AUAUA	0.591549	0.0735019	0.518047	0.518047	0.00927644
CGCGC	0.699806	0.211575	0.488231	0.488231	0.0193099
GUAAA	0.59584	0.11473	0.48111	0.48111	4.95156e-08
CGUCC	0.705588	0.224709	0.480879	0.480879	1.77086e-07
UCCCC	0.63774	0.159403	0.478336	0.478336	1.35667e-08
CGCCC	0.658507	0.210511	0.447996	0.447996	1.44049e-05
UAUAU	0.564611	0.126422	0.438189	0.438189	0.023635
AGCGU	0	0.43568	-0.43568	0.43568	5.54485e-09
CGCAA	0.581395	0.147376	0.434019	0.434019	4.34187e-07
UCGUC	0.630677	0.201044	0.429633	0.429633	4.04739e-07
CCCAA	0.433577	0.0191571	0.41442	0.41442	1.16462e-09
CCGAA	0.481966	0.0728759	0.409091	0.409091	1.3654e-08
UUAAA	0.497549	0.096478	0.401071	0.401071	1.39113e-07
UUCGU	0.517886	0.11691	0.400977	0.400977	2.63404e-08
GCGCG	0.638179	0.247532	0.390647	0.390647	0.0655504
CCUAA	0.523796	0.136239	0.387557	0.387557	1.16561e-06
GCCAA	0.405593	0.0202215	0.385371	0.385371	2.7051e-09
GCGUA	0.00722226	0.359857	-0.352635	0.352635	7.76435e-08
UCGGG	0	0.344055	-0.344055	0.344055	1.78448e-08
CCGCC	0.501923	0.166982	0.334941	0.334941	0.00146715
GGCUA	0.383048	0.05159	0.331457	0.331457	2.69837e-07
CGUCG	0.00977143	0.339506	-0.329734	0.329734	6.68217e-07
GCGUC	0.0185143	0.346951	-0.328436	0.328436	1.15624e-07
UAGCG	0.0231874	0.348307	-0.325119	0.325119	1.71286e-07
CCCCU	0.380073	0.0611126	0.31896	0.31896	1.14024e-07
AAAGU	0.496564	0.180395	0.31617	0.31617	9.37294e-05
CGAAA	0.411933	0.102309	0.309624	0.309624	1.09392e-05
GUAUC	0.00922857	0.318501	-0.309273	0.309273	1.7903e-07
AGAGG	0.0110743	0.320155	-0.309081	0.309081	4.10683e-07
GAGGG	0.00977143	0.316827	-0.307056	0.307056	2.05386e-07
CGAGG	0	0.30643	-0.30643	0.30643	2.02508e-07
GCCUA	0.376908	0.0723157	0.304592	0.304592	2.69367e-06
AGCCU	0.408316	0.106123	0.302193	0.302193	1.38667e-05
UCCUU	0.0144445	0.316421	-0.301977	0.301977	5.08621e-07
GGCCA	0.374446	0.0728759	0.30157	0.30157	4.71701e-06
CUGCA	0.326809	0.0308644	0.295945	0.295945	3.85556e-07
AGCCG	0.403218	0.108185	0.295033	0.295033	2.70902e-05
UUCCC	0.0176816	0.312537	-0.294855	0.294855	8.35235e-07
UGCAA	0.322136	0.0308644	0.291272	0.291272	5.66346e-07
GCGCA	0.326379	0.0415073	0.284872	0.284872	1.74666e-06
AGGGU	0	0.284398	-0.284398	0.284398	6.79262e-07
UCGUU	0.0110743	0.294466	-0.283391	0.283391	2.51342e-06
AGGGA	0.00791013	0.290508	-0.282598	0.282598	2.03691e-06
AGUAU	0.00874286	0.28318	-0.274437	0.274437	8.38593e-07
AGCCC	0.37715	0.104244	0.272906	0.272906	4.12932e-05
AAGUC	0.409811	0.13925	0.270562	0.270562	0.000185845
UAGUA	0	0.266585	-0.266585	0.266585	5.32402e-06
CAGAG	0.0103821	0.269347	-0.258965	0.258965	3.10443e-06
CUUAA	0.310589	0.0517119	0.258877	0.258877	1.04399e-05
UUAGG	0	0.255723	-0.255723	0.255723	1.3672e-06
GGCAG	0.00977143	0.264524	-0.254753	0.254753	2.88976e-06
ACUGC	0.326809	0.0728757	0.253933	0.253933	5.48136e-05
UCGAG	0.0312277	0.285115	-0.253888	0.253888	1.38834e-05
CGUAG	0.00722226	0.260584	-0.253362	0.253362	2.01171e-06
ACGGU	0.323439	0.0735232	0.249916	0.249916	4.87207e-05
CGGGC	0	0.248747	-0.248747	0.248747	2.29044e-06
AUAGC	0.0110743	0.257343	-0.246269	0.246269	6.00102e-06
UAGGG	0.0591271	0.304706	-0.245579	0.245579	0.000136394
GCCGA	0.392261	0.147812	0.244449	0.244449	0.000585119
AACGA	0.320623	0.0823985	0.238224	0.238224	0.000124347
CUCAA	0.290698	0.0527762	0.237921	0.237921	3.82442e-05
CAUCG	0	0.235966	-0.235966	0.235966	3.88431e-06
ACCCC	0.32256	0.0866556	0.235905	0.235905	0.000184047
AACUG	0.307691	0.0723157	0.235376	0.235376	9.33918e-05
GUAGG	0	0.234859	-0.234859	0.234859	4.26834e-06
CUUUC	0.00791013	0.242418	-0.234507	0.234507	6.25439e-06
CCCCG	0.511642	0.277305	0.234337	0.234337	0.0107117
UUCGG	0	0.234305	-0.234305	0.234305	4.20812e-06
GGGAG	0.00791013	0.242157	-0.234247	0.234247	5.4476e-05
CGCGU	0.0103821	0.243923	-0.233541	0.233541	9.64259e-06
AGGCU	0.322618	0.0932672	0.22935	0.22935	0.00028076
GUCAA	0.322536	0.0937261	0.22881	0.22881	0.000295008
ACAAA	0.302563	0.074128	0.228435	0.228435	0.000157149
GAGGC	0.0208457	0.248263	-0.227418	0.227418	6.70478e-05
GCUCA	0.290698	0.0634192	0.227279	0.227279	0.000103329
UCGCG	0	0.227122	-0.227122	0.227122	7.02233e-06
GGCGG	0	0.227027	-0.227027	0.227027	3.20134e-05
GACAA	0.300469	0.0746881	0.225781	0.225781	0.000174859
AAACU	0.350204	0.124476	0.225728	0.225728	0.000678703
CGUAC	0	0.225361	-0.225361	0.225361	5.10898e-05
GCUUA	0.2817	0.062859	0.218841	0.218841	0.000152381
CACCG	0.0144445	0.232717	-0.218273	0.218273	2.25183e-05
CCACC	0.291655	0.0735019	0.218153	0.218153	0.0140258
CGGGG	0	0.218029	-0.218029	0.218029	2.78962e-05
AGCUU	0.280397	0.0634192	0.216978	0.216978	0.000167177
UUUCC	0.0959317	0.311946	-0.216014	0.216014	0.00142339
AGCUA	0.290698	0.0746881	0.21601	0.21601	0.000274437
UCUAA	0.301772	0.0860352	0.215737	0.215737	0.000423199
GUCGG	0.0221485	0.23761	-0.215462	0.215462	6.86488e-05
AACGU	0.318684	0.106345	0.212339	0.212339	0.000842165
ACGUC	0.308302	0.0971262	0.211176	0.211176	0.000700598
GUCUA	0.346069	0.135345	0.210724	0.210724	0.0018503
GGGUA	0	0.209759	-0.209759	0.209759	1.23402e-05
GGAGG	0.0195429	0.228361	-0.208818	0.208818	0.000167564
GCCCA	0.310241	0.104366	0.205874	0.205874	0.00102345
CUAUA	0.0444243	0.250225	-0.205801	0.205801	0.000309649
CGGCG	0.0185143	0.220951	-0.202436	0.202436	0.000241431
GCAGA	0	0.20168	-0.20168	0.20168	1.9737e-05
CGGGU	0	0.200973	-0.200973	0.200973	2.07368e-05
AGGCC	0.384218	0.186309	0.197909	0.197909	0.00656909
CCCGC	0.395686	0.198472	0.197214	0.197214	0.0186748
GUUAA	0.237223	0.0421333	0.19509	0.19509	0.000107281
CGUCA	0.321844	0.127849	0.193995	0.193995	0.00384733
CGACA	0.321233	0.127408	0.193825	0.193825	0.0046237
AUCGA	0.0402309	0.232091	-0.19186	0.19186	0.000452996
GGUAA	0.316216	0.126212	0.190004	0.190004	0.00314341
GCGGG	0	0.189124	-0.189124	0.189124	0.00015542
GAAAA	0.261903	0.0735019	0.188401	0.188401	0.000543464
CCGGA	0.028889	0.216753	-0.187864	0.187864	0.000296037
ACGAC	0.310851	0.123056	0.187795	0.187795	0.00377477
CGGAG	0.0378394	0.225104	-0.187265	0.187265	0.00126423
AGCUC	0.315524	0.129859	0.185665	0.185665	0.00411694
CUUAG	0.0267651	0.212346	-0.18558	0.18558	0.000290306
GGAAG	0.0270394	0.212506	-0.185466	0.185466	0.000303964
GGGCC	0	0.185078	-0.185078	0.185078	5.9621e-05
GGGUC	0.0454703	0.228507	-0.183037	0.183037	0.0023594
AGGCG	0.0103821	0.193345	-0.182963	0.182963	0.000145875
CGUUC	0.052813	0.234924	-0.182111	0.182111	0.00170665
GGGAA	0.0198171	0.201607	-0.181789	0.181789	0.00025173
CGCGG	0.019	0.200778	-0.181778	0.181778	0.000328363
CGGGA	0	0.181041	-0.181041	0.181041	6.03373e-05
GUAGU	0.00977143	0.190339	-0.180568	0.180568	0.000128867
GAGCG	0.028889	0.208613	-0.179724	0.179724	0.000591438
UUAGC	0.00977143	0.189463	-0.179692	0.179692	0.000128679
CCCAG	0.00977143	0.188511	-0.17874	0.17874	0.000127348
GCGAG	0.028889	0.2061	-0.177211	0.177211	0.000359176
GUAAC	0.0103821	0.187269	-0.176887	0.176887	0.000142263
UCUUA	0.035508	0.211775	-0.176268	0.176268	0.000698346
ACGGC	0.3834	0.207483	0.175917	0.175917	0.0162414
GGUAG	0	0.175713	-0.175713	0.175713	5.97197e-05
CCUUC	0.0248266	0.199096	-0.174269	0.174269	0.000583451
UUUCG	0.331713	0.158001	0.173712	0.173712	0.00583989
GGUUU	0	0.173477	-0.173477	0.173477	0.000101027
CUCAG	0	0.171614	-0.171614	0.171614	0.000101122
GGCGC	0	0.171522	-0.171522	0.171522	0.000107504
AUCGU	0	0.171001	-0.171001	0.171001	0.000101175
CGAGU	0.0110743	0.181309	-0.170235	0.170235	0.000268303
GAGUC	0.0103821	0.180101	-0.169719	0.169719	0.000242131
GCCUC	0	0.169686	-0.169686	0.169686	0.000100262
UCUCC	0.232919	0.0640452	0.168874	0.168874	0.00206961
UACCG	0.0655007	0.234133	-0.168632	0.168632	0.00701203
CGACG	0.0185143	0.186556	-0.168042	0.168042	0.00107858
AAUAC	0.0320488	0.199536	-0.167488	0.167488	0.00080102
AGCAG	0	0.167273	-0.167273	0.167273	9.97376e-05
CCCUG	0.207004	0.0404429	0.166561	0.166561	0.0004055
CCGCA	0.364024	0.197783	0.166241	0.166241	0.0215308
CCGGG	0	0.166153	-0.166153	0.166153	9.98895e-05
CAUAG	0.0248266	0.190356	-0.165529	0.165529	0.000658273
AAAUG	0.207242	0.0427594	0.164482	0.164482	0.000511442
AGGAA	0.00722226	0.170672	-0.16345	0.16345	0.000244986
GUUUC	0.0210836	0.184276	-0.163192	0.163192	0.00148259
CGUAU	0.0275251	0.19064	-0.163115	0.163115	0.000913639
CCAGA	0.0176043	0.180557	-0.162953	0.162953	0.000531
AGUCU	0.33045	0.167565	0.162885	0.162885	0.0162973
AUCGC	0.0604822	0.221644	-0.161161	0.161161	0.00496529
AUCCG	0.00977143	0.170606	-0.160835	0.160835	0.000362646
CCCUU	0.244203	0.0835847	0.160619	0.160619	0.00139033
GUCGU	0.0449801	0.20535	-0.16037	0.16037	0.00253472
GCCCC	0.325986	0.165861	0.160125	0.160125	0.0301507
GACCG	0.00977143	0.16942	-0.159648	0.159648	0.000366996
CGAGC	0.0392711	0.197977	-0.158706	0.158706	0.00406603
GCUUU	0	0.158645	-0.158645	0.158645	0.000169279
AGAGC	0	0.157784	-0.157784	0.157784	0.000176202
UAUAG	0.0508271	0.207454	-0.156627	0.156627	0.00423765
CCGCG	0.120533	0.276741	-0.156208	0.156208	0.0190279
UAGGC	0.0221485	0.177484	-0.155336	0.155336	0.0010396
GCGGU	0.019	0.174291	-0.155291	0.155291	0.00101017
UAUCC	0.0562651	0.210795	-0.15453	0.15453	0.00475063
GAGGA	0	0.154525	-0.154525	0.154525	0.000297358
UAGGA	0.0176043	0.171984	-0.15438	0.15438	0.000885055
GGGUG	0.00830565	0.161878	-0.153572	0.153572	0.000518437
GGAGU	0	0.152447	-0.152447	0.152447	0.000304552
GGUCU	0.0371472	0.189215	-0.152068	0.152068	0.00239666
CGGAA	0.00722226	0.158911	-0.151689	0.151689	0.000967253
ACGCC	0.0386605	0.189575	-0.150915	0.150915	0.00236292
CCGUC	0.316029	0.166297	0.149732	0.149732	0.0275343
AAGCA	0	0.148294	-0.148294	0.148294	0.000295903
CGCCU	0.0176043	0.165861	-0.148257	0.148257	0.00174833
GCGCC	0.0180771	0.166231	-0.148154	0.148154	0.00100434
AUUAG	0.00977143	0.156934	-0.147163	0.147163	0.000656058
ACUCC	0.220622	0.0735019	0.14712	0.14712	0.0023377
CGCGA	0.0309902	0.178078	-0.147088	0.147088	0.0024588
UAUCG	0.00977143	0.156772	-0.147001	0.147001	0.000680794
AGGUC	0.0176043	0.164173	-0.146568	0.146568	0.00150181
CACCC	0.209128	0.0627931	0.146335	0.146335	0.0205184
AGGGG	0	0.146053	-0.146053	0.146053	0.000297516
UACGG	0.00722226	0.152619	-0.145397	0.145397	0.000715847
GCGGC	0.0176043	0.162834	-0.145229	0.145229	0.0038813
CAGGC	0.0195429	0.164389	-0.144847	0.144847	0.00128466
UUUAU	0	0.144559	-0.144559	0.144559	0.00127417
AAUCG	0.0781638	0.222712	-0.144548	0.144548	0.0229157
AGGAG	0.00977143	0.154043	-0.144272	0.144272	0.00103613
AGUCG	0.0595439	0.203433	-0.143889	0.143889	0.00882881
UUACG	0.0255188	0.168748	-0.143229	0.143229	0.00209685
UAUAC	0.0180771	0.160523	-0.142446	0.142446	0.0015631
UCGCA	0.00722226	0.148265	-0.141043	0.141043	0.000774908
AGAAU	0.0478035	0.188681	-0.140878	0.140878	0.00618936
GCUUC	0.192496	0.0523602	0.140136	0.140136	0.00749494
CGCUC	0.163537	0.302932	-0.139395	0.139395	0.0525045
ACCAU	0.0110743	0.150441	-0.139366	0.139366	0.00129696
GGGUU	0	0.138821	-0.138821	0.138821	0.00128063
CAGUA	0	0.138368	-0.138368	0.138368	0.000516608
GGACC	0.0568754	0.195123	-0.138247	0.138247	0.00928457
UAUCA	0	0.138051	-0.138051	0.138051	0.000506923
CCAUC	0.0207641	0.158645	-0.137881	0.137881	0.0023129
CUCGA	0.00722226	0.144995	-0.137773	0.137773	0.000782799
CUCCU	0.210641	0.0728759	0.137765	0.137765	0.00335813
CGGUA	0.305142	0.167541	0.137601	0.137601	0.0351011
UCCUA	0.253965	0.1167	0.137265	0.137265	0.0173949
AGAUC	0	0.136997	-0.136997	0.136997	0.000510374
GCUCG	0.112479	0.249414	-0.136934	0.136934	0.0422591
GGCCU	0	0.136731	-0.136731	0.136731	0.000518268
AGUUA	0.20992	0.0734839	0.136436	0.136436	0.00570511
UAGGU	0	0.136032	-0.136032	0.136032	0.00136325
GGCCG	0.0753824	0.211241	-0.135859	0.135859	0.0178084
GCAGC	0.0334445	0.169288	-0.135843	0.135843	0.00995205
UCCCA	0.0103821	0.145874	-0.135492	0.135492	0.00123525
AUCGG	0.0464015	0.181555	-0.135154	0.135154	0.0094838
CGGCA	0.310515	0.175698	0.134817	0.134817	0.0444305
GUCCU	0.115061	0.249779	-0.134718	0.134718	0.0356086
GGGCG	0.00977143	0.144173	-0.134401	0.134401	0.00116728
UCCGU	0.0385429	0.172628	-0.134085	0.134085	0.00662414
CGUAA	0.312364	0.178842	0.133522	0.133522	0.0529289
CCUAU	0.00791013	0.140466	-0.132556	0.132556	0.00140725
UUUUA	0	0.132284	-0.132284	0.132284	0.000940973
UAGCU	0.0208457	0.151693	-0.130847	0.130847	0.00669214
UUCUC	0.0456723	0.17648	-0.130807	0.130807	0.0105931
CGUUA	0.0110743	0.141652	-0.130578	0.130578	0.00223014
GAAGU	0.0191249	0.149664	-0.130539	0.130539	0.00310862
CCGAG	0.0176043	0.147878	-0.130274	0.130274	0.00264777
CACAG	0.0201535	0.150169	-0.130015	0.130015	0.0035049
CGAGA	0.0475292	0.177323	-0.129794	0.129794	0.00991203
AUUGC	0	0.129405	-0.129405	0.129405	0.000886992
CUAGA	0	0.129197	-0.129197	0.129197	0.000909531
ACGGG	0	0.128002	-0.128002	0.128002	0.000901168
AGCAA	0	0.127969	-0.127969	0.127969	0.00087534
CGUUU	0.0103821	0.137835	-0.127453	0.127453	0.00208323
UCAUC	0	0.127408	-0.127408	0.127408	0.000877148
CGCUA	0.0335694	0.160388	-0.126818	0.126818	0.0108551
UCGGA	0.0378394	0.164542	-0.126703	0.126703	0.0112056
UCCGG	0.0415282	0.16773	-0.126201	0.126201	0.010099
CGCAC	0.0216668	0.147191	-0.125524	0.125524	0.00372185
GUAGC	0	0.125262	-0.125262	0.125262	0.000885255
GGGGC	0	0.12514	-0.12514	0.12514	0.000909844
AUAGG	0.0293708	0.153303	-0.123933	0.123933	0.00813225
GUACU	0	0.12385	-0.12385	0.12385	0.000873629
UUCGC	0.110298	0.234135	-0.123838	0.123838	0.053888
GUGGG	0	0.123819	-0.123819	0.123819	0.0071659
AACUU	0.0110743	0.13468	-0.123606	0.123606	0.00240721
GUUUU	0.00977143	0.13329	-0.123518	0.123518	0.00301046
UCUUU	0.0255145	0.14896	-0.123446	0.123446	0.00564459
CUCUU	0.0978703	0.22121	-0.12334	0.12334	0.0385798
UACUU	0.0448987	0.168168	-0.123269	0.123269	0.0120177
GAGGU	0	0.122997	-0.122997	0.122997	0.00444692
CAGCA	0.0263472	0.148068	-0.121721	0.121721	0.00627829
GGAGA	0.0346752	0.154822	-0.120147	0.120147	0.0114193
AGCGG	0.00722226	0.126841	-0.119619	0.119619	0.00223709
AUGUC	0.158109	0.0394266	0.118682	0.118682	0.00377603
UAGCC	0.0287558	0.147264	-0.118508	0.118508	0.0128738
ACGUA	0.00722226	0.125473	-0.118251	0.118251	0.00225315
UCAGA	0	0.117886	-0.117886	0.117886	0.00151427
CCUGU	0.14819	0.0303042	0.117886	0.117886	0.0033966
UCCAA	0.148018	0.0303042	0.117714	0.117714	0.0038815
GGUCC	0.00922857	0.126886	-0.117658	0.117658	0.00304794
AGGUA	0.0207641	0.138403	-0.117639	0.117639	0.0151776
CAUAA	0.0110743	0.128607	-0.117533	0.117533	0.00386213
CAGAC	0	0.117404	-0.117404	0.117404	0.00152481
GUCGC	0.0475623	0.164023	-0.11646	0.11646	0.0243368
CAGGG	0	0.116284	-0.116284	0.116284	0.00153116
UUUAG	0.0424309	0.158627	-0.116196	0.116196	0.0150681
GCAAC	0.0110743	0.126716	-0.115642	0.115642	0.00395697
GGGGU	0.0537759	0.16906	-0.115284	0.115284	0.0465959
ACCGU	0.317531	0.202489	0.115042	0.115042	0.0990064
CGGUC	0.0470679	0.162092	-0.115024	0.115024	0.0205165
GCCCG	0.304269	0.190202	0.114068	0.114068	0.121007
GGUAC	0	0.113948	-0.113948	0.113948	0.0015712
GGAAA	0.0159651	0.129859	-0.113894	0.113894	0.00576353
UUUUU	0.0176043	0.131255	-0.11365	0.11365	0.0667197
GGGGA	0.0281228	0.141719	-0.113596	0.113596	0.0119761
CCCAC	0.207189	0.0936015	0.113588	0.113588	0.0793839
CUGGC	0.0103821	0.12385	-0.113468	0.113468	0.0036983
GCAGG	0.00977143	0.122882	-0.113111	0.113111	0.00347767
UCUAG	0.0651427	0.177356	-0.112213	0.112213	0.0363776
CCCGU	0.333609	0.221448	0.112161	0.112161	0.123219
CGCCG	0.108213	0.220006	-0.111793	0.111793	0.177829
AGUCC	0.174513	0.0627931	0.11172	0.11172	0.010787
AUACC	0.0662169	0.177822	-0.111605	0.111605	0.0349814
CAGCG	0	0.110632	-0.110632	0.110632	0.00152744
ACCAC	0.152545	0.0421333	0.110411	0.110411	0.0548319
GACGC	0.0195429	0.129937	-0.110394	0.110394	0.00901163
GCCGG	0.0267651	0.137139	-0.110374	0.110374	0.0113183
UACAG	0.0176043	0.127969	-0.110364	0.110364	0.00740832
CAUGU	0.14126	0.0309303	0.11033	0.11033	0.0024646
ACAUA	0.028889	0.139172	-0.110283	0.110283	0.011345
GGUAU	0.0318384	0.14157	-0.109732	0.109732	0.0173849
GCGCU	0.0758988	0.185548	-0.10965	0.10965	0.0499011
UUAUC	0	0.109524	-0.109524	0.109524	0.00281054
GACGG	0.0231875	0.132572	-0.109384	0.109384	0.010866
GUUCU	0.00977143	0.118972	-0.109201	0.109201	0.00545961
UAUUC	0	0.109176	-0.109176	0.109176	0.00274024
UUCUA	0.0182965	0.126782	-0.108486	0.108486	0.00834011
CCCCA	0.213907	0.105431	0.108477	0.108477	0.082232
GGCGA	0.034598	0.143025	-0.108427	0.108427	0.0196897
GGUGU	0.0210836	0.129299	-0.108215	0.108215	0.0181559
UCUGG	0.0110743	0.118412	-0.107338	0.107338	0.0117141
AUCUU	0.0531801	0.160498	-0.107318	0.107318	0.0319879
UUGCG	0	0.106999	-0.106999	0.106999	0.00268895
AGGAC	0.00977143	0.116365	-0.106594	0.106594	0.00560485
UCAGG	0	0.106561	-0.106561	0.106561	0.00271077
CUUUG	0.0103821	0.116844	-0.106462	0.106462	0.00609603
GCACA	0	0.105777	-0.105777	0.105777	0.00274699
UCUCU	0.0110743	0.116843	-0.105769	0.105769	0.0126888
GGGAC	0.00830565	0.114059	-0.105753	0.105753	0.00963055
UCACG	0	0.105562	-0.105562	0.105562	0.00265031
UGGGG	0	0.105497	-0.105497	0.105497	0.00264129
CUACA	0	0.104992	-0.104992	0.104992	0.00265197
CAAGC	0	0.104936	-0.104936	0.104936	0.00264535
UGGCG	0.0144445	0.119116	-0.104672	0.104672	0.00828996
GGCUU	0	0.10447	-0.10447	0.10447	0.00265756
UCUCA	0.0110743	0.115513	-0.104439	0.104439	0.00688979
CUGUC	0.134648	0.0303042	0.104344	0.104344	0.00621745
ACAGC	0	0.10431	-0.10431	0.10431	0.00263911
CCCUA	0.0447093	0.148858	-0.104149	0.104149	0.0309912
UCUUC	0.0899601	0.193904	-0.103944	0.103944	0.0854131
CUUCU	0.0176043	0.121316	-0.103712	0.103712	0.0204739
UGCGC	0	0.103684	-0.103684	0.103684	0.00263155
CUUUA	0.0577781	0.160753	-0.102975	0.102975	0.0372506
UAUCU	0.0373513	0.139838	-0.102487	0.102487	0.0264749
GGGAU	0	0.10239	-0.10239	0.10239	0.00268309
GGCAU	0	0.102196	-0.102196	0.102196	0.0048715
CUCUC	0.27535	0.174143	0.101207	0.101207	0.112827
GCUAC	0.0280679	0.129197	-0.101129	0.101129	0.0301409
UAUUA	0.0174857	0.11822	-0.100734	0.100734	0.0123998
CUACU	0.185457	0.0848489	0.100609	0.100609	0.0485534
UACCA	0.0481399	0.148694	-0.100554	0.100554	0.0378114
GCGAC	0.0474033	0.147777	-0.100373	0.100373	0.0332469
GGUCG	0.0657731	0.165995	-0.100222	0.100222	0.0611669
AAGGG	0.00791013	0.108025	-0.100115	0.100115	0.00713542
AUUAC	0.0174857	0.117404	-0.0999181	0.0999181	0.0122752
AACCU	0.0267651	0.126594	-0.0998286	0.0998286	0.0185597
GAAAC	0.00722226	0.106827	-0.0996046	0.0996046	0.00655827
CGCUU	0.203489	0.10508	0.0984084	0.0984084	0.0800826
GUUAC	0.00722226	0.105431	-0.0982084	0.0982084	0.00660289
ACUUC	0.0714015	0.168916	-0.0975142	0.0975142	0.061598
CACAC	0.117654	0.0202215	0.097433	0.097433	0.211326
ACUAU	0.0195429	0.1167	-0.0971568	0.0971568	0.0160132
AGUUU	0.0127779	0.109566	-0.0967876	0.0967876	0.0142714
CGAUA	0.0319028	0.128595	-0.0966918	0.0966918	0.0299011
ACAGG	0.00977143	0.106201	-0.0964293	0.0964293	0.00961031
CAUUC	0.169113	0.0729418	0.0961712	0.0961712	0.021502
AGGGC	0.0688985	0.165039	-0.09614	0.09614	0.0695389
UCAUA	0.0509811	0.147092	-0.0961109	0.0961109	0.0446946
AAUGU	0.157718	0.0617387	0.0959789	0.0959789	0.0246068
CUUAU	0	0.0959739	-0.0959739	0.0959739	0.00459116
UAGAG	0.0110743	0.106791	-0.0957167	0.0957167	0.0118578
ACGCG	0.00977143	0.105431	-0.0956592	0.0956592	0.0096594
AGCAC	0	0.095492	-0.095492	0.095492	0.00462296
UGUGG	0	0.0953015	-0.0953015	0.0953015	0.0113852
AGCGC	0.348957	0.253703	0.0952538	0.0952538	0.188778
UCGGC	0.123292	0.21852	-0.095228	0.095228	0.145422
UGGGU	0	0.0951778	-0.0951778	0.0951778	0.00486636
GUUUA	0	0.0951195	-0.0951195	0.0951195	0.00467495
AACAU	0.00977143	0.10487	-0.0950991	0.0950991	0.00975373
CAAGA	0	0.0948536	-0.0948536	0.0948536	0.00461005
ACAUC	0	0.0947877	-0.0947877	0.0947877	0.00459417
GCAAG	0	0.0947877	-0.0947877	0.0947877	0.00459417
UCAGC	0.00874286	0.103482	-0.0947389	0.0947389	0.00861612
CUACG	0.0103821	0.10487	-0.0944884	0.0944884	0.0107068
CAACA	0.0110743	0.105431	-0.0943564	0.0943564	0.0117747
UCGUA	0.0310744	0.125406	-0.0943315	0.0943315	0.0306351
GGAGC	0.0208457	0.115019	-0.0941735	0.0941735	0.019608
GGAAC	0	0.0936015	-0.0936015	0.0936015	0.00458917
CUGCG	0	0.0936015	-0.0936015	0.0936015	0.00458917
AUGGG	0	0.0932672	-0.0932672	0.0932672	0.0046429
UUUCA	0	0.0924812	-0.0924812	0.0924812	0.00459322
GCGUU	0.0103821	0.102686	-0.0923038	0.0923038	0.0111527
CAGAA	0.0242159	0.115701	-0.0914852	0.0914852	0.0236358
CUUGC	0.0103821	0.10183	-0.0914474	0.0914474	0.0114129
GCGGA	0.00722226	0.0980084	-0.0907862	0.0907862	0.0111796
UAUGG	0.0176043	0.108251	-0.0906468	0.0906468	0.0209489
CUCCC	0.18624	0.0961057	0.0901341	0.0901341	0.0737422
GGAAU	0.0127779	0.102912	-0.0901338	0.0901338	0.01624
GGCGU	0.0257365	0.115789	-0.0900527	0.0900527	0.0277127
CUAGC	0.111286	0.201283	-0.0899965	0.0899965	0.13553
CUAUC	0.0151324	0.105002	-0.0898699	0.0898699	0.0162676
AGACG	0.0415929	0.131189	-0.0895964	0.0895964	0.0498836
UUAGU	0.0352086	0.124636	-0.0894272	0.0894272	0.0391817
CACGG	0.0144445	0.103806	-0.0893616	0.0893616	0.0152405
UCGCC	0.246265	0.157109	0.0891563	0.0891563	0.12897
UUCAC	0.0169937	0.106123	-0.0891289	0.0891289	0.0201106
GGUCA	0.0169937	0.106122	-0.0891287	0.0891287	0.0333976
GUUAG	0.0169937	0.106105	-0.0891109	0.0891109	0.0204635
CUCGU	0.10996	0.198974	-0.0890141	0.0890141	0.169372
AGUAA	0.0352086	0.124155	-0.0889467	0.0889467	0.0397535
AACGC	0.0482214	0.136799	-0.0885778	0.0885778	0.0614614
CAACC	0.183268	0.0947877	0.0884802	0.0884802	0.0720736
GUUCG	0.0783688	0.166299	-0.0879299	0.0879299	0.107976
CCUCG	0.107354	0.195226	-0.0878725	0.0878725	0.144227
UAGAA	0.0475292	0.135401	-0.0878713	0.0878713	0.0608443
UUCCA	0.11832	0.0308644	0.0874557	0.0874557	0.00594326
CAGUC	0.0288963	0.116139	-0.0872431	0.0872431	0.0375654
GUACA	0	0.0868335	-0.0868335	0.0868335	0.00817142
UAUUU	0.0280679	0.114887	-0.0868192	0.0868192	0.052393
AGAAG	0.0286743	0.115009	-0.0863349	0.0863349	0.0380995
AAGUU	0.0110743	0.0968881	-0.0858139	0.0858139	0.019763
CGAAG	0.160113	0.0746881	0.0854247	0.0854247	0.0437834
AGAGU	0	0.0852971	-0.0852971	0.0852971	0.00831493
ACUAC	0.0409176	0.126156	-0.0852383	0.0852383	0.111997
UGGGA	0	0.0850872	-0.0850872	0.0850872	0.0082244
CAAUA	0.0110743	0.0959739	-0.0848997	0.0848997	0.019904
GAUCC	0	0.0847709	-0.0847709	0.0847709	0.00806844
AUUAU	0	0.0847707	-0.0847707	0.0847707	0.0209341
ACACG	0	0.0842667	-0.0842667	0.0842667	0.00810425
UUUCU	0.0208457	0.10487	-0.0840248	0.0840248	0.0325161
GUAGA	0.00722226	0.0910826	-0.0838603	0.0838603	0.0122226
AAUUG	0	0.0835847	-0.0835847	0.0835847	0.00806794
GCUCC	0.0890575	0.172641	-0.0835831	0.0835831	0.166873
CAAAG	0.0352086	0.118656	-0.0834473	0.0834473	0.055386
CCCGA	0.0528945	0.136305	-0.0834105	0.0834105	0.0802214
UCCUC	0.270917	0.187576	0.0833411	0.0833411	0.152744
GUCUG	0.0110743	0.0943716	-0.0832974	0.0832974	0.020656
GGGGG	0.0611995	0.144321	-0.0831214	0.0831214	0.317926
CGUGG	0	0.0830245	-0.0830245	0.0830245	0.00807638
AAUUA	0.0110743	0.0938933	-0.082819	0.082819	0.0208917
UAACG	0.0305355	0.113263	-0.0827273	0.0827273	0.0477309
CUUCA	0.0110743	0.0936674	-0.0825932	0.0825932	0.0208491
GUAUA	0.044297	0.126782	-0.0824854	0.0824854	0.0775863
AAUAG	0.0221485	0.10431	-0.0821618	0.0821618	0.0382807
AAGAA	0.0221485	0.10374	-0.0815917	0.0815917	0.0388654
ACCCG	0.0418203	0.12329	-0.0814694	0.0814694	0.0639305
GAAUU	0.0533935	0.134506	-0.0811126	0.0811126	0.0950877
ACUCG	0.0286786	0.109437	-0.0807588	0.0807588	0.0549039
GUAUU	0.0439515	0.124636	-0.0806843	0.0806843	0.0727744
GAUAG	0.0684684	0.148968	-0.0804996	0.0804996	0.133411
UCGGU	0.0688573	0.149254	-0.0803971	0.0803971	0.125458
UUUUC	0.229759	0.149398	0.0803603	0.0803603	0.12657
UAAUA	0.0144445	0.0947877	-0.0803432	0.0803432	0.0254209
AUAGA	0.067047	0.14724	-0.0801926	0.0801926	0.120141
UGGUU	0.0336236	0.113433	-0.0798092	0.0798092	0.0640712
CGAUU	0.175177	0.0959739	0.0792033	0.0792033	0.0862994
CUAGG	0.0695091	0.14845	-0.0789412	0.0789412	0.124961
GAACC	0.0267651	0.105497	-0.0787314	0.0787314	0.0503492
UUCCG	0.068904	0.14763	-0.0787259	0.0787259	0.131072
CCAAC	0.108281	0.0297441	0.0785373	0.0785373	0.0264013
CCUCC	0.203926	0.125971	0.0779547	0.0779547	0.130594
UUCUU	0.0195429	0.0974483	-0.0779054	0.0779054	0.0435676
CCGGC	0.222996	0.145493	0.0775024	0.0775024	0.149214
AGGCA	0.300469	0.223095	0.0773743	0.0773743	0.241638
AUAUU	0.00874286	0.0860352	-0.0772924	0.0772924	0.0245095
UAUUG	0.097501	0.0202215	0.0772795	0.0772795	0.00802146
CUUCG	0.0880216	0.164867	-0.0768453	0.0768453	0.194209
ACCGG	0.0601241	0.136931	-0.0768069	0.0768069	0.124148
CCGGU	0.0390857	0.115635	-0.0765495	0.0765495	0.0818713
UGCGG	0	0.0765427	-0.0765427	0.0765427	0.0147117
UGGUC	0.00977143	0.0861011	-0.0763297	0.0763297	0.0283577
GACGA	0.0586414	0.134819	-0.076178	0.076178	0.12838
UUCUG	0	0.0761625	-0.0761625	0.0761625	0.0143631
GUGGC	0	0.0761625	-0.0761625	0.0761625	0.0143631
UCGAC	0.0169937	0.0930414	-0.0760477	0.0760477	0.0362808
AGUCA	0.00874286	0.0847709	-0.076028	0.076028	0.0249783
UCGCU	0.088594	0.164279	-0.0756847	0.0756847	0.196938
CACGU	0	0.0756305	-0.0756305	0.0756305	0.0144624
AUCAG	0.00874286	0.0842107	-0.0754679	0.0754679	0.0252478
UUAUG	0	0.0753801	-0.0753801	0.0753801	0.0142492
GCCGU	0.0522839	0.127487	-0.0752027	0.0752027	0.111265
CCCAU	0.0201535	0.0953479	-0.0751944	0.0751944	0.0488902
GUGUC	0.0642437	0.139303	-0.0750598	0.0750598	0.150109
CAGGU	0	0.0750044	-0.0750044	0.0750044	0.0144682
UUAUA	0.00977143	0.0847709	-0.0749995	0.0749995	0.0289506
UCACA	0.00977143	0.0847709	-0.0749995	0.0749995	0.0289506
GAGCC	0.00977143	0.0847709	-0.0749995	0.0749995	0.0289506
GCCUU	0.0195429	0.0944534	-0.0749106	0.0749106	0.046993
GCACC	0.0304096	0.104805	-0.074395	0.074395	0.0636627
GGUUG	0.00977143	0.0841446	-0.0743732	0.0743732	0.0518583
CUGCU	0	0.0742061	-0.0742061	0.0742061	0.0143036
CGGAU	0.0110743	0.0851431	-0.0740689	0.0740689	0.0350419
UCAAU	0	0.0740621	-0.0740621	0.0740621	0.0141877
CGUCU	0.0176043	0.0915868	-0.0739825	0.0739825	0.0408793
UUUGU	0	0.0737117	-0.0737117	0.0737117	0.0316256
GGGCA	0	0.0735019	-0.0735019	0.0735019	0.0142152
AUAAU	0	0.073436	-0.073436	0.073436	0.0141648
CCAGG	0	0.073436	-0.073436	0.073436	0.0141648
GAAAG	0.032814	0.106179	-0.0733646	0.0733646	0.0898748
UAAGG	0.0214563	0.0947218	-0.0732655	0.0732655	0.0573366
CAACG	0.00977143	0.0829586	-0.0731872	0.0731872	0.0299188
GGAUU	0	0.0728759	-0.0728759	0.0728759	0.0141839
AUUUG	0	0.0728759	-0.0728759	0.0728759	0.0141839
GAAAU	0	0.0728757	-0.0728757	0.0728757	0.0341891
UUGCC	0.00977143	0.0826243	-0.0728529	0.0728529	0.0303367
CGCAU	0.0455907	0.118346	-0.0727555	0.0727555	0.112548
UUCAU	0.00977143	0.0823985	-0.072627	0.072627	0.0302605
CCAAU	0.102346	0.0298	0.0725463	0.0725463	0.0211142
GCAUA	0.0110743	0.0835847	-0.0725104	0.0725104	0.0357661
AUCAU	0	0.0723816	-0.0723816	0.0723816	0.0142498
GAUUC	0.0560543	0.128156	-0.0721018	0.0721018	0.165272
ACGGA	0.0144445	0.0864833	-0.0720388	0.0720388	0.0424308
UUCAG	0	0.0718774	-0.0718774	0.0718774	0.0142963
GCUGG	0	0.0717556	-0.0717556	0.0717556	0.0142003
GAAGG	0.0996027	0.171166	-0.0715634	0.0715634	0.24955
GGUGG	0	0.0715351	-0.0715351	0.0715351	0.0299614
CUAAU	0.0431231	0.114327	-0.0712041	0.0712041	0.106261
AUACU	0.034598	0.105431	-0.0708326	0.0708326	0.0902076
AUAAA	0.0455537	0.116274	-0.0707199	0.0707199	0.118388
UCGUG	0	0.0706912	-0.0706912	0.0706912	0.0142288
GUGCG	0.115001	0.0445481	0.0704531	0.0704531	0.0646487
UAUGC	0.0144445	0.0848368	-0.0703923	0.0703923	0.0434251
AGAUU	0.0267651	0.0968657	-0.0701006	0.0701006	0.110321
ACGCA	0.0267651	0.0960519	-0.0692868	0.0692868	0.109232
UGGGC	0	0.0692747	-0.0692747	0.0692747	0.0143589
CCUAC	0.192347	0.123411	0.0689358	0.0689358	0.13738
UAAUU	0.0359008	0.104805	-0.0689038	0.0689038	0.102454
UGUCG	0.139678	0.0708609	0.068817	0.068817	0.0997581
GAGAA	0.0374171	0.106057	-0.0686396	0.0686396	0.110005
CGGCC	0.228246	0.296818	-0.0685727	0.0685727	0.404957
UAGAU	0.0242159	0.092773	-0.068557	0.068557	0.0693228
CAGUU	0.0881032	0.0196613	0.0684419	0.0684419	0.00925216
GUCAU	0.0267651	0.0948534	-0.0680883	0.0680883	0.116762
GCUAU	0.0159651	0.0836506	-0.0676855	0.0676855	0.0534255
CCUCU	0.268815	0.201189	0.0676266	0.0676266	0.242982
AGCGA	0.0584663	0.125888	-0.0674217	0.0674217	0.175804
GACCC	0.0732586	0.140496	-0.0672375	0.0672375	0.207539
AUAGU	0.0587786	0.125756	-0.0669776	0.0669776	0.185386
CACUA	0.0273757	0.0941617	-0.0667859	0.0667859	0.08932
GUCUC	0.03845	0.105192	-0.0667423	0.0667423	0.122968
AGAAA	0.0169937	0.0837065	-0.0667128	0.0667128	0.0603394
AAAUA	0.0695518	0.136173	-0.0666212	0.0666212	0.216671
CGAAU	0.129904	0.063419	0.0664849	0.0664849	0.0924621
CGCAG	0.0674319	0.133431	-0.0659991	0.0659991	0.185148
ACAGA	0.0201535	0.0861011	-0.0659477	0.0659477	0.0790881
CCUAG	0.0757801	0.141652	-0.0658722	0.0658722	0.213034
GAGUU	0.0325306	0.0983906	-0.06586	0.06586	0.122151
CAUCC	0.039889	0.105497	-0.0656075	0.0656075	0.133948
CUUUU	0.212154	0.146882	0.0652725	0.0652725	0.190358
ACUUU	0.0516392	0.116874	-0.0652346	0.0652346	0.152025
GAUUA	0.00977143	0.0747663	-0.0649949	0.0649949	0.0500114
CCUCA	0.00977143	0.0746881	-0.0649167	0.0649167	0.0499553
UACGC	0.0704173	0.135175	-0.0647574	0.0647574	0.205615
GUAUG	0.0110743	0.0757745	-0.0647003	0.0647003	0.0590442
GGCCC	0.169857	0.234463	-0.0646066	0.0646066	0.384059
GUACC	0.0735771	0.138005	-0.0644279	0.0644279	0.277761
GUCAC	0.00977143	0.0741939	-0.0644224	0.0644224	0.0506468
GGCUC	0.0530849	0.11747	-0.0643848	0.0643848	0.183564
GCACG	0	0.0643615	-0.0643615	0.0643615	0.025739
GUAAG	0.0629442	0.127277	-0.0643324	0.0643324	0.186663
CGCUG	0.00755066	0.0717556	-0.0642049	0.0642049	0.0385967
GAGCU	0	0.0641234	-0.0641234	0.0641234	0.0253802
UACUA	0.040307	0.104244	-0.0639375	0.0639375	0.142934
CUGGG	0	0.0639232	-0.0639232	0.0639232	0.0259682
UACAU	0.0216668	0.085331	-0.0636643	0.0636643	0.0817322
ACGUU	0	0.0635632	-0.0635632	0.0635632	0.0254531
UACGU	0.0293708	0.0929186	-0.0635478	0.0635478	0.111981
CAGGA	0	0.0634192	-0.0634192	0.0634192	0.0252452
AAUCC	0.148051	0.084705	0.0633463	0.0633463	0.105827
CACGA	0.0103821	0.0735678	-0.0631858	0.0631858	0.0558249
GACAC	0.0216668	0.0847705	-0.0631037	0.0631037	0.157591
UCAAG	0.0110743	0.074128	-0.0630537	0.0630537	0.0605406
AUUCC	0.0182965	0.081205	-0.0629085	0.0629085	0.0758212
UGCAG	0	0.062859	-0.062859	0.062859	0.0252966
CUGAU	0	0.062859	-0.062859	0.062859	0.0252966
CUGGU	0.0110743	0.0736458	-0.0625715	0.0625715	0.0948626
UUUGC	0.0103821	0.0729418	-0.0625597	0.0625597	0.0565586
AUUUC	0.19696	0.134549	0.0624116	0.0624116	0.195099
AGUGU	0.0225493	0.0848368	-0.0622874	0.0622874	0.104917
ACUGG	0	0.062233	-0.062233	0.062233	0.0252388
GAUCA	0.00977143	0.0718215	-0.06205	0.06205	0.0532579
AUGUA	0.093258	0.0314904	0.0617676	0.0617676	0.0341765
UGGCC	0	0.0616728	-0.0616728	0.0616728	0.0252564
GUGAG	0	0.0616728	-0.0616728	0.0616728	0.0252564
UUGGG	0	0.0616728	-0.0616728	0.0616728	0.0252564
GAACU	0.0314382	0.0930414	-0.0616032	0.0616032	0.117683
AUCUA	0.0442065	0.105697	-0.0614901	0.0614901	0.166154
AUUCG	0.261477	0.20055	0.0609272	0.0609272	0.292905
ACAAG	0	0.0604793	-0.0604793	0.0604793	0.0258139
GAGAG	0.0471113	0.107354	-0.0602429	0.0602429	0.191866
CAGCC	0.0457651	0.105991	-0.0602257	0.0602257	0.180059
UACUC	0.187537	0.127552	0.0599846	0.0599846	0.197253
AUUUU	0.0176043	0.0775293	-0.059925	0.059925	0.0995677
AGCAU	0.132665	0.0741278	0.0585375	0.0585375	0.139495
CAUUA	0.0280679	0.0862734	-0.0582054	0.0582054	0.142556
AACAC	0.0810914	0.139238	-0.0581462	0.0581462	0.27875
GUCCG	0.0375143	0.0954138	-0.0578995	0.0578995	0.172105
GCGAA	0.0286743	0.0854751	-0.0568008	0.0568008	0.152174
CCAUG	0.0774542	0.0208475	0.0566066	0.0566066	0.0257701
GCUCU	0.0515917	0.108185	-0.0565936	0.0565936	0.225695
UGUGC	0.0865899	0.0303042	0.0562857	0.0562857	0.0652655
GAAUG	0.0159651	0.0720473	-0.0560822	0.0560822	0.0948169
AAGAG	0.029507	0.085541	-0.056034	0.056034	0.161886
CCGUG	0.0286786	0.0841448	-0.0554663	0.0554663	0.159124
UGCUA	0.00755066	0.0628588	-0.0553081	0.0553081	0.116556
AUUGA	0.117501	0.062233	0.0552682	0.0552682	0.118915
CCAUA	0.0279864	0.0830245	-0.0550381	0.0550381	0.155571
AAGCG	0.370479	0.31563	0.0548489	0.0548489	0.445417
UGUAG	0	0.0548107	-0.0548107	0.0548107	0.0457703
UGCCG	0.0391535	0.0938933	-0.0547398	0.0547398	0.201932
AAAGA	0.0410636	0.0956138	-0.0545502	0.0545502	0.218169
AAAAU	0.0397528	0.0942276	-0.0544748	0.0544748	0.209141
CUCUA	0.0306171	0.085059	-0.0544419	0.0544419	0.179086
UCGAA	0.169079	0.114765	0.054314	0.054314	0.22142
UCAUU	0.0946332	0.040387	0.0542462	0.0542462	0.059914
UGCGU	0	0.0537186	-0.0537186	0.0537186	0.0463374
UUUGG	0.00977143	0.0634192	-0.0536477	0.0536477	0.0889203
UCCAC	0.0293821	0.0829586	-0.0535766	0.0535766	0.172969
GGUGA	0	0.0534805	-0.0534805	0.0534805	0.0456939
CACUU	0.105667	0.0522161	0.053451	0.053451	0.0751304
AGGUG	0	0.0534023	-0.0534023	0.0534023	0.0454839
CAAGG	0.00977143	0.0630031	-0.0532316	0.0532316	0.0903261
CAAAC	0.00977143	0.0629249	-0.0531535	0.0531535	0.0902609
AUAAC	0.00977143	0.062859	-0.0530876	0.0530876	0.0902354
AUUCU	0.0352902	0.0883718	-0.0530816	0.0530816	0.208585
UCAGU	0.00874286	0.0616728	-0.0529299	0.0529299	0.0806287
UUGCA	0	0.0527762	-0.0527762	0.0527762	0.0454637
UGAUU	0.0221485	0.0746881	-0.0525396	0.0525396	0.161405
GACAG	0.00977143	0.0622989	-0.0525274	0.0525274	0.0915643
ACUUG	0.00977143	0.062233	-0.0524615	0.0524615	0.0915348
UUUGA	0.0103821	0.0627931	-0.052411	0.052411	0.0978395
ACAAU	0.0110743	0.0634851	-0.0524108	0.0524108	0.105406
UUGUA	0	0.0523602	-0.0523602	0.0523602	0.0459607
GAAUA	0.0306171	0.0829586	-0.0523415	0.0523415	0.190429
GUUCA	0	0.0522161	-0.0522161	0.0522161	0.0455634
CUGAC	0	0.0522161	-0.0522161	0.0522161	0.0455634
AGACA	0	0.0522161	-0.0522161	0.0522161	0.0455634
UACUG	0	0.05215	-0.05215	0.05215	0.102525
UGCGA	0.115001	0.062859	0.0521422	0.0521422	0.171227
UAAGA	0.0208457	0.0729418	-0.0520961	0.0520961	0.151337
CCUUG	0	0.0518818	-0.0518818	0.0518818	0.0461414
ACGAG	0.0201535	0.0719153	-0.0517618	0.0517618	0.197127
ACACA	0.115105	0.0634192	0.0516862	0.0516862	0.487694
UGUCU	0.0951241	0.0434636	0.0516605	0.0516605	0.101539
AGUUC	0	0.0516559	-0.0516559	0.0516559	0.04563
UCAAC	0	0.05159	-0.05159	0.05159	0.0454532
GUUGU	0	0.05159	-0.05159	0.05159	0.0454532
CAUCU	0	0.05159	-0.05159	0.05159	0.0454532
CUUGA	0	0.05159	-0.05159	0.05159	0.0454532
ACCUU	0.0433336	0.0947877	-0.0514542	0.0514542	0.226
GUGGU	0	0.0513998	-0.0513998	0.0513998	0.0464513
GCCUG	0.0103821	0.0616726	-0.0512905	0.0512905	0.158074
AUGGU	0.0336236	0.0847709	-0.0511473	0.0511473	0.224442
UGAGA	0	0.0510299	-0.0510299	0.0510299	0.0454746
UAAUG	0	0.0510299	-0.0510299	0.0510299	0.0454746
AAUAU	0.0451164	0.0959739	-0.0508575	0.0508575	0.256145
CUAAC	0.0822088	0.0314904	0.0507184	0.0507184	0.0572689
GUCUU	0.0736586	0.124367	-0.0507088	0.0507088	0.337893
CGACC	0.0845434	0.135184	-0.0506411	0.0506411	0.382223
GAGUG	0.0103821	0.0605525	-0.0501704	0.0501704	0.10395
CACGC	0.0339874	0.0841448	-0.0501575	0.0501575	0.21523
CCGAU	0.0352086	0.085331	-0.0501224	0.0501224	0.225896
GAUUU	0.101635	0.0517119	0.049923	0.049923	0.112422
CCUGC	0.101378	0.05159	0.049788	0.049788	0.121016
CACAA	0.0216668	0.0711881	-0.0495213	0.0495213	0.153931
UCCAU	0.13178	0.0829586	0.0488218	0.0488218	0.186166
CAAUC	0.0361113	0.084705	-0.0485937	0.0485937	0.228242
AUAUG	0.0144445	0.0622989	-0.0478543	0.0478543	0.134925
UAACU	0.0273757	0.0746881	-0.0473124	0.0473124	0.22062
CAGAU	0.0176043	0.0647372	-0.0471328	0.0471328	0.173707
GCCGC	0.15265	0.199602	-0.0469525	0.0469525	0.615137
CCCUC	0.21951	0.172625	0.0468851	0.0468851	0.361079
AUUCA	0.0267651	0.0736238	-0.0468586	0.0468586	0.217972
CUAAG	0.0367292	0.0835847	-0.0468554	0.0468554	0.2626
GAUCG	0.0591794	0.105991	-0.0468114	0.0468114	0.365935
GAGAU	0.0579113	0.10451	-0.046599	0.046599	0.343918
CGGAC	0.0433336	0.0898596	-0.046526	0.046526	0.347576
UAACA	0.0361113	0.0823985	-0.0462872	0.0462872	0.245768
UGCCC	0.0755972	0.0303042	0.045293	0.045293	0.0737654
AUCCC	0.143599	0.188389	-0.0447904	0.0447904	0.515769
GGAUC	0.00977143	0.0542787	-0.0445073	0.0445073	0.15209
CCGUU	0.0731158	0.117326	-0.0442099	0.0442099	0.41295
GGCAC	0.00874286	0.0529203	-0.0441774	0.0441774	0.138298
AAGGA	0.0618449	0.105991	-0.044146	0.044146	0.391255
GAGUA	0.0415282	0.0856473	-0.0441191	0.0441191	0.32609
AUAUC	0.0711168	0.115009	-0.0438924	0.0438924	0.404688
UCUUG	0.0932693	0.0495094	0.0437599	0.0437599	0.137208
GUGCA	0	0.0437017	-0.0437017	0.0437017	0.0847105
CGGUG	0.0195429	0.0632289	-0.0436861	0.0436861	0.216814
GCCCU	0.0744797	0.117908	-0.0434281	0.0434281	0.419272
CAAUU	0.0951241	0.0517119	0.0434122	0.0434122	0.165812
GUCAG	0.00874286	0.0521502	-0.0434073	0.0434073	0.140395
GCUGA	0	0.0433854	-0.0433854	0.0433854	0.0832639
GCGAU	0.126866	0.0835188	0.0433477	0.0433477	0.27923
UCCCU	0.205698	0.24893	-0.043232	0.043232	0.607042
GGACU	0.0412096	0.0843368	-0.0431271	0.0431271	0.318671
AUCUG	0	0.0430757	-0.0430757	0.0430757	0.0849277
AGUAC	0.0207641	0.0638013	-0.0430372	0.0430372	0.236636
CAGCU	0.00977143	0.0527762	-0.0430048	0.0430048	0.157338
UCUGU	0	0.0428375	-0.0428375	0.0428375	0.0837587
UCUGC	0.0103821	0.0529203	-0.0425382	0.0425382	0.16948
GUGCU	0.0621643	0.0196613	0.042503	0.042503	0.0426479
GUGUU	0.00977143	0.0522161	-0.0424447	0.0424447	0.160017
AAUGG	0.0295885	0.0719814	-0.0423929	0.0423929	0.282284
UCACC	0.00977143	0.0521502	-0.0423788	0.0423788	0.16005
AUCAA	0.00977143	0.0521502	-0.0423788	0.0423788	0.16005
UACAA	0	0.0421333	-0.0421333	0.0421333	0.0833783
UGAGG	0	0.0421333	-0.0421333	0.0421333	0.0833783
UGACG	0	0.0421333	-0.0421333	0.0421333	0.0833783
AGACU	0.00977143	0.05159	-0.0418186	0.0418186	0.162772
UCCUG	0.0720638	0.0303042	0.0417596	0.0417596	0.0968167
CGGUU	0.0994743	0.141128	-0.0416537	0.0416537	0.523574
UCUAU	0.0410467	0.0825862	-0.0415395	0.0415395	0.332749
CAUUG	0	0.0415073	-0.0415073	0.0415073	0.0832639
CCGCU	0.135133	0.17657	-0.0414372	0.0414372	0.548409
GCUUG	0.0207641	0.0620427	-0.0412786	0.0412786	0.250595
GUUUG	0.0103821	0.0516559	-0.0412739	0.0412739	0.175606
ACGCU	0.104194	0.0630031	0.0411911	0.0411911	0.201589
UGGAG	0.0195429	0.0607125	-0.0411696	0.0411696	0.234953
UUGCU	0.0229395	0.0640452	-0.0411057	0.0411057	0.278532
AUGCG	0	0.041013	-0.041013	0.041013	0.0837043
CAUAU	0.0325216	0.0735019	-0.0409803	0.0409803	0.304255
UGAAA	0	0.0409471	-0.0409471	0.0409471	0.0833626
GAUGA	0	0.0409471	-0.0409471	0.0409471	0.0833626
GCCAG	0	0.0409471	-0.0409471	0.0409471	0.0833626
UAAGU	0.0532616	0.0941617	-0.0409001	0.0409001	0.392658
GUACG	0.0221485	0.0628803	-0.0407318	0.0407318	0.273692
UUCAA	0.0110743	0.05159	-0.0405158	0.0405158	0.191117
UGCUU	0.0110743	0.05159	-0.0405158	0.0405158	0.191117
UAUGA	0	0.040387	-0.040387	0.040387	0.0833662
AAGAU	0.0225493	0.062859	-0.0403097	0.0403097	0.282253
AUACA	0.0339874	0.0740621	-0.0400747	0.0400747	0.327749
AAUUC	0.0958163	0.135791	-0.0399743	0.0399743	0.541789
CACAU	0.0663548	0.105991	-0.039636	0.039636	0.455619
ACACU	0.0810914	0.0415073	0.0395841	0.0395841	0.122645
UUGGA	0.0702997	0.0308644	0.0394353	0.0394353	0.108565
CGAAC	0.0685852	0.107387	-0.0388018	0.0388018	0.490835
GAUUG	0.0566302	0.0953479	-0.0387177	0.0387177	0.457902
GACUU	0.0242159	0.062859	-0.0386431	0.0386431	0.291063
GAGAC	0.0267651	0.0647494	-0.0379843	0.0379843	0.327272
GUUAU	0.0824458	0.0451741	0.0372717	0.0372717	0.19008
AAGAC	0.0256277	0.062859	-0.0372313	0.0372313	0.321645
UACCC	0.160244	0.12329	0.0369545	0.0369545	0.351263
CUACC	0.108467	0.145346	-0.0368785	0.0368785	0.563041
GUGAA	0.046308	0.00957854	0.0367294	0.0367294	0.0261187
AGGUU	0.046308	0.0829799	-0.0366719	0.0366719	0.430386
GGUGC	0.0195429	0.0561992	-0.0366564	0.0366564	0.318405
CCCGG	0.166405	0.202861	-0.0364559	0.0364559	0.647453
GGGCU	0.0591271	0.095492	-0.0363649	0.0363649	0.471703
CCACU	0.119209	0.0829586	0.0362503	0.0362503	0.27159
AAACA	0.039241	0.0753142	-0.0360731	0.0360731	0.423032
AGAGA	0.0870002	0.0510299	0.0359703	0.0359703	0.318986
ACUAG	0.101855	0.137742	-0.0358861	0.0358861	0.570616
CUCCG	0.204932	0.169141	0.0357916	0.0357916	0.462361
UUACU	0.0592988	0.0947877	-0.0354889	0.0354889	0.490038
UCGAU	0.131397	0.0959739	0.0354229	0.0354229	0.337295
UAAGC	0.10998	0.0746881	0.0352923	0.0352923	0.260635
CUGGA	0.0169937	0.0521502	-0.0351565	0.0351565	0.294149
CACCA	0.0878111	0.0527762	0.0350349	0.0350349	0.452011
CACUC	0.0999985	0.0650534	0.0349451	0.0349451	0.247812
UGUUU	0.0180771	0.0529203	-0.0348432	0.0348432	0.313789
GGACG	0.0155279	0.0502151	-0.0346872	0.0346872	0.276097
UGUAC	0.0638872	0.0297441	0.0341431	0.0341431	0.123428
CUAUG	0.0176043	0.0516559	-0.0340516	0.0340516	0.316491
GCUGC	0.00755066	0.0415073	-0.0339566	0.0339566	0.219895
AAGGU	0.0846764	0.11859	-0.0339136	0.0339136	0.577892
GCAUU	0.109688	0.143581	-0.0338927	0.0338927	0.63041
UAACC	0.0403885	0.0740621	-0.0336735	0.0336735	0.462937
UAGAC	0.0511738	0.0847709	-0.0335971	0.0335971	0.491987
AAGUG	0.0311462	0.0646713	-0.0335251	0.0335251	0.428386
CACUG	0.0537156	0.0202215	0.0334942	0.0334942	0.062119
ACGAU	0.00874286	0.0421992	-0.0334564	0.0334564	0.249312
CGAUC	0.050199	0.0835188	-0.0333198	0.0333198	0.52178
AUGGC	0.0110743	0.0442619	-0.0331876	0.0331876	0.301591
AAAUU	0.0397528	0.0728759	-0.033123	0.033123	0.467251
AGCUG	0.0208457	0.0534023	-0.0325566	0.0325566	0.3816
GUUGC	0.0208457	0.0534023	-0.0325566	0.0325566	0.3816
UUUUG	0.00977143	0.0421333	-0.0323619	0.0323619	0.280704
UGGCU	0.0318384	0.0641111	-0.0322727	0.0322727	0.453519
GUGUA	0	0.0321946	-0.0321946	0.0321946	0.158218
AGACC	0.0619738	0.0941617	-0.0321879	0.0321879	0.546678
GCUGU	0.0416914	0.00957854	0.0321128	0.0321128	0.045833
UGAGU	0.0726744	0.0409471	0.0317273	0.0317273	0.209659
UGAUG	0	0.0316345	-0.0316345	0.0316345	0.159024
ACCCA	0.0937306	0.062233	0.0314976	0.0314976	0.434755
GAUCU	0.0222473	0.0537186	-0.0314712	0.0314712	0.417684
UGGUG	0.0127779	0.0441678	-0.0313899	0.0313899	0.35606
AAUAA	0.0522839	0.0835188	-0.0312349	0.0312349	0.534122
UUGAU	0.0103821	0.0415073	-0.0311252	0.0311252	0.306721
GGCUG	0.0110743	0.0421333	-0.0310591	0.0310591	0.323083
ACUAA	0.0613631	0.0303042	0.0310589	0.0310589	0.141961
ACUGA	0	0.0308644	-0.0308644	0.0308644	0.157499
GUGUG	0	0.0308642	-0.0308642	0.0308642	0.317777
GCCAU	0.0207641	0.05159	-0.0308259	0.0308259	0.403978
UUACA	0.0433336	0.0740621	-0.0307285	0.0307285	0.499287
AGUUG	0.0103821	0.0409471	-0.0305651	0.0305651	0.313072
UAAAU	0.084607	0.0541065	0.0305005	0.0305005	0.255337
UGUUA	0.0110743	0.0415732	-0.0304989	0.0304989	0.329859
GUAAU	0.0110743	0.0415073	-0.030433	0.030433	0.330277
AUGAA	0	0.0303042	-0.0303042	0.0303042	0.157651
AUGAG	0	0.0303042	-0.0303042	0.0303042	0.157651
AGUGG	0	0.0303042	-0.0303042	0.0303042	0.157651
UCUGA	0	0.0303042	-0.0303042	0.0303042	0.157651
GCGUG	0	0.0303042	-0.0303042	0.0303042	0.157651
CAAUG	0	0.0303042	-0.0303042	0.0303042	0.157651
UCCGA	0.0231874	0.0534023	-0.0302149	0.0302149	0.418819
CUCGG	0.162131	0.192302	-0.0301714	0.0301714	0.717032
UGAUA	0.0103821	0.040387	-0.0300049	0.0300049	0.319595
AUGAU	0.0110743	0.0409471	-0.0298729	0.0298729	0.337254
CGUGC	0	0.0298	-0.0298	0.0298	0.158075
UACGA	0.0214563	0.0512557	-0.0297994	0.0297994	0.430428
UGUUC	0	0.0297441	-0.0297441	0.0297441	0.157499
AUUGG	0.0127779	0.0421333	-0.0293554	0.0293554	0.382173
ACACC	0.098085	0.127408	-0.0293234	0.0293234	0.656272
CUGUA	0.0110743	0.040387	-0.0293127	0.0293127	0.344428
UUGUU	0.0110743	0.040387	-0.0293127	0.0293127	0.344428
UCCAG	0.0462829	0.0755646	-0.0292817	0.0292817	0.559347
UUUAC	0.0433336	0.0726075	-0.0292739	0.0292739	0.523178
CGGCU	0.0336236	0.0627931	-0.0291695	0.0291695	0.520073
AGUAG	0.175885	0.205045	-0.0291602	0.0291602	0.752587
AAAUC	0.0652673	0.0943716	-0.0291044	0.0291044	0.610474
GAGCA	0.0214563	0.0504697	-0.0290134	0.0290134	0.442074
CUGUG	0.0689855	0.0399868	0.0289988	0.0289988	0.222626
UUAAU	0.081702	0.0527762	0.0289257	0.0289257	0.257713
UGGUA	0.0110743	0.0399868	-0.0289125	0.0289125	0.3505
UGUCC	0.099788	0.128595	-0.0288066	0.0288066	0.674537
GACUG	0	0.0287837	-0.0287837	0.0287837	0.158019
GUGGA	0	0.0287837	-0.0287837	0.0287837	0.158019
UUGGU	0.0225493	0.0512557	-0.0287064	0.0287064	0.464857
GAUAC	0.0890575	0.0606084	0.028449	0.028449	0.312154
GCAUC	0.0278678	0.0562351	-0.0283673	0.0283673	0.504634
UUGAA	0.02316	0.0510299	-0.0278699	0.0278699	0.486131
UGCAU	0.0144445	0.0421333	-0.0276888	0.0276888	0.394951
GACUC	0.0371472	0.0648153	-0.0276681	0.0276681	0.555156
UUCGA	0.131397	0.10374	0.0276566	0.0276566	0.433606
UAAAC	0.053105	0.0804634	-0.0273584	0.0273584	0.590091
AUCAC	0.0144445	0.0415732	-0.0271287	0.0271287	0.40365
UGACC	0.034598	0.0616728	-0.0270748	0.0270748	0.543812
CUUCC	0.261984	0.234985	0.0269988	0.0269988	0.623437
UGUGA	0.046308	0.0196613	0.0266467	0.0266467	0.11762
GAACG	0.0482214	0.0747663	-0.0265449	0.0265449	0.616149
AGUGC	0.0573846	0.0309303	0.0264543	0.0264543	0.199043
AUGGA	0.0567294	0.0303042	0.0264252	0.0264252	0.196151
ACCUC	0.139613	0.113578	0.0260349	0.0260349	0.462937
ACAAC	0.0893495	0.0634192	0.0259303	0.0259303	0.343316
CUAGU	0.131492	0.106039	0.0254533	0.0254533	0.467247
AAUGC	0.0176043	0.0427594	-0.0251551	0.0251551	0.49465
UAGUG	0.0553993	0.0303042	0.0250951	0.0250951	0.2051
GAUAA	0.0159651	0.0409471	-0.024982	0.024982	0.468329
AUACG	0.0704173	0.0949096	-0.0244923	0.0244923	0.697738
AGAAC	0.0378394	0.062233	-0.0243936	0.0243936	0.620378
CGAUG	0.0338615	0.00957854	0.0242829	0.0242829	0.0886549
UGUAA	0.00722226	0.0314904	-0.0242682	0.0242682	0.389016
GAUGU	0.0647512	0.0407569	0.0239943	0.0239943	0.273555
CGUGU	0.0176043	0.0415073	-0.023903	0.023903	0.518712
ACUCA	0.106529	0.0830904	0.0234381	0.0234381	0.421072
GAAGC	0.105985	0.0826243	0.0233611	0.0233611	0.42849
ACCAG	0.0176043	0.0409471	-0.0233428	0.0233428	0.530289
CCUGA	0.0176043	0.0409471	-0.0233428	0.0233428	0.530289
AUGAC	0.00722226	0.0303042	-0.023082	0.023082	0.407249
UUUAA	0.0503453	0.0728759	-0.0225305	0.0225305	0.69112
UAGCA	0.0848618	0.107387	-0.0225252	0.0225252	0.75293
UAAUC	0.085554	0.0634192	0.0221348	0.0221348	0.38748
CAUCA	0.00874286	0.0308644	-0.0221215	0.0221215	0.469424
AUGUU	0.00830565	0.0303042	-0.0219986	0.0219986	0.459378
GAUAU	0.0627296	0.0409471	0.0217824	0.0217824	0.29574
CAUGC	0.00977143	0.0314904	-0.021719	0.021719	0.505713
CUGUU	0	0.0215517	-0.0215517	0.0215517	0.317777
GUUGG	0.0622924	0.0409471	0.0213452	0.0213452	0.323076
UGGAU	0.0415282	0.0202215	0.0213068	0.0213068	0.186013
UAUGU	0.0110743	0.0321946	-0.0211204	0.0211204	0.551346
AUGCU	0.00977143	0.0308644	-0.0210929	0.0210929	0.519152
CCAAG	0.0519919	0.0309303	0.0210616	0.0210616	0.27039
GACGU	0	0.0208475	-0.0208475	0.0208475	0.317777
CUGAG	0	0.0208475	-0.0208475	0.0208475	0.317777
CGUUG	0.0203028	0.041013	-0.0207102	0.0207102	0.628021
CACCU	0.0722299	0.05159	0.0206399	0.0206399	0.348565
AACUA	0.0836405	0.104244	-0.0206039	0.0206039	0.782265
UUGAG	0.0726744	0.0521502	0.0205242	0.0205242	0.387814
CUUGU	0.0638872	0.0434636	0.0204236	0.0204236	0.340621
GGAUG	0.0110743	0.0314904	-0.0204162	0.0204162	0.567294
CUCAC	0.0425125	0.062859	-0.0203465	0.0203465	0.720587
UGAGC	0	0.0202215	-0.0202215	0.0202215	0.317777
UGUUG	0	0.0202215	-0.0202215	0.0202215	0.317777
UGGCA	0	0.0202215	-0.0202215	0.0202215	0.317777
UGCCA	0	0.0202215	-0.0202215	0.0202215	0.317777
UGCCU	0	0.0202215	-0.0202215	0.0202215	0.317777
CAUGA	0	0.0202215	-0.0202215	0.0202215	0.317777
GCAAU	0.0216668	0.0415073	-0.0198405	0.0198405	0.641479
AGCCA	0.0207641	0.040387	-0.0196229	0.0196229	0.65989
CCACG	0.0320488	0.05159	-0.0195412	0.0195412	0.703122
GUGCC	0.0390606	0.0196613	0.0193993	0.0193993	0.191858
GCCAC	0.0110743	0.0303042	-0.01923	0.01923	0.597153
UAGUU	0.101372	0.0826241	0.0187478	0.0187478	0.542567
CGUGA	0.0325306	0.0510299	-0.0184993	0.0184993	0.745555
GACAU	0.0279864	0.00957854	0.0184078	0.0184078	0.0872041
GUUCC	0.0853937	0.103684	-0.0182906	0.0182906	0.829851
ACAGU	0.0352086	0.0534023	-0.0181937	0.0181937	0.756175
UCCGC	0.217863	0.199673	0.0181903	0.0181903	0.663035
AUCCU	0.0774193	0.0953479	-0.0179286	0.0179286	0.827196
GGACA	0.0242159	0.0421333	-0.0179174	0.0179174	0.719231
UUGUG	0.0127779	0.0303042	-0.0175263	0.0175263	0.680348
UUAUU	0.0726744	0.09016	-0.0174855	0.0174855	0.870011
UGCUC	0.0581733	0.0753923	-0.0172191	0.0172191	0.826231
AAUCU	0.0783317	0.0611686	0.0171631	0.0171631	0.449487
UUGUC	0.0711095	0.0541065	0.017003	0.017003	0.435297
GCAGU	0.0267651	0.0437017	-0.0169366	0.0169366	0.766481
CGACU	0.0371472	0.0540284	-0.0168812	0.0168812	0.797078
CUCCA	0.0698066	0.0862075	-0.0164008	0.0164008	0.85227
UUAAG	0.036593	0.0202215	0.0163716	0.0163716	0.228399
UGACU	0.0144445	0.0303042	-0.0158597	0.0158597	0.722366
AUGCC	0.0164508	0.0321165	-0.0156656	0.0156656	0.755407
GACCA	0.0361113	0.0208475	0.0152638	0.0152638	0.207755
GACCU	0.11946	0.134652	-0.0151927	0.0151927	0.903887
ACGAA	0.0602806	0.0753142	-0.0150336	0.0150336	0.871316
ACUGU	0.034598	0.0495094	-0.0149114	0.0149114	0.83653
ACCUG	0.0267651	0.0415073	-0.0147422	0.0147422	0.826804
CUUAC	0.160075	0.145696	0.0143791	0.0143791	0.646256
UAUAA	0.0378394	0.0521502	-0.0143108	0.0143108	0.864104
CCUUU	0.23637	0.22213	0.0142402	0.0142402	0.721654
CAAGU	0.0532947	0.0391935	0.0141012	0.0141012	0.422335
ACAUU	0.0169937	0.0308644	-0.0138707	0.0138707	0.821405
AUAAG	0.0595061	0.0728759	-0.0133697	0.0133697	0.906677
GUGAC	0.0169937	0.0303042	-0.0133105	0.0133105	0.841596
CAUGG	0.0176043	0.0308644	-0.01326	0.01326	0.848431
GGUUC	0.120721	0.13397	-0.013249	0.013249	0.936205
GUCGA	0.169847	0.182952	-0.0131047	0.0131047	0.943047
ACCAA	0.0176043	0.0303042	-0.0126999	0.0126999	0.868888
AGAUG	0.0481399	0.0607125	-0.0125726	0.0125726	0.919351
AAUGA	0.0182965	0.0303042	-0.0120077	0.0120077	0.899022
CUCAU	0.0848618	0.0729418	0.01192	0.01192	0.570406
ACCGA	0.0978748	0.0859571	0.0119177	0.0119177	0.619157
UCUAC	0.0632766	0.0749762	-0.0116997	0.0116997	0.947538
AGGAU	0.0526841	0.0643615	-0.0116774	0.0116774	0.945883
UCUCG	0.15454	0.165849	-0.0113093	0.0113093	0.966843
AAGUA	0.199073	0.187766	0.0113069	0.0113069	0.746125
AUCUC	0.0397528	0.0510299	-0.0112771	0.0112771	0.948713
UGUCA	0.0208457	0.00957854	0.0112671	0.0112671	0.158283
AUGUG	0.0639123	0.0750421	-0.0111299	0.0111299	0.960209
CAGUG	0.00977143	0.0208475	-0.0110761	0.0110761	0.917918
UGGAC	0.0522023	0.0415073	0.010695	0.010695	0.477687
AACUC	0.0625844	0.0522161	0.0103683	0.0103683	0.536922
UGAUC	0.0312277	0.0415073	-0.0102795	0.0102795	0.974539
GAAGA	0.0405812	0.0303042	0.010277	0.010277	0.430489
UGUAU	0.040445	0.0303042	0.0101408	0.0101408	0.435655
GCAUG	0.052813	0.0427594	0.0100536	0.0100536	0.502289
UCACU	0.0641792	0.0741939	-0.0100146	0.0100146	0.984374
CCAGC	0.00977143	0.0196613	-0.00988987	0.00988987	0.98015
CCGAC	0.0861899	0.0960398	-0.00984998	0.00984998	0.988601
CUCUG	0.0103821	0.0202215	-0.0098394	0.0098394	0.983841
GUUGA	0.0103821	0.0202215	-0.0098394	0.0098394	0.983841
CCAUU	0.085554	0.0953479	-0.00979391	0.00979391	0.989333
UCAUG	0	0.00957854	-0.00957854	0.00957854	#DIV/0!
GAUGC	0.019	0.00957854	0.00942146	0.00942146	0.157641
ACGUG	0.0214563	0.0308644	-0.00940806	0.00940806	0.996696
UACAC	0.063487	0.0723716	-0.0088846	0.0088846	0.989437
GACUA	0.0619738	0.0531584	0.00881533	0.00881533	0.571739
UGCAC	0.0248266	0.033619	-0.00879239	0.00879239	0.975336
UCCCG	0.118849	0.127343	-0.00849336	0.00849336	0.989402
ACUCU	0.0625844	0.0542506	0.00833381	0.00833381	0.588104
GCACU	0.0248266	0.0329929	-0.00816633	0.00816633	0.952355
AACAA	0.0497047	0.0415732	0.00813147	0.00813147	0.545656
CUCGC	0.123739	0.131506	-0.00776652	0.00776652	0.978767
AUGCA	0.034598	0.0421333	-0.00753533	0.00753533	0.940545
AGUGA	0.0267651	0.0196613	0.00710381	0.00710381	0.370283
UGUGU	0.0127779	0.0196613	-0.0068834	0.0068834	0.870582
ACCCU	0.0666468	0.0735019	-0.00685507	0.00685507	0.944051
AAUUU	0.0757525	0.0825584	-0.00680594	0.00680594	0.948622
AAUCA	0.0144445	0.0208475	-0.00640299	0.00640299	0.837151
UGAAC	0.0339874	0.040387	-0.0063996	0.0063996	0.901539
UAGUC	0.0784794	0.0847529	-0.00627347	0.00627347	0.93796
AUCCA	0.0248266	0.0308644	-0.00603779	0.00603779	0.868951
CCUUA	0.110883	0.10487	0.00601256	0.00601256	0.720426
CAUAC	0.058814	0.0528421	0.00597181	0.00597181	0.621849
CAUUU	0.0993063	0.0936015	0.00570478	0.00570478	0.717685
ACUUA	0.0891551	0.0948536	-0.00569849	0.00569849	0.930139
UAAAG	0.207805	0.21341	-0.00560462	0.00560462	0.961419
GAUGG	0.0366301	0.0421333	-0.00550327	0.00550327	0.889135
CUAUU	0.0456723	0.0510299	-0.00535763	0.00535763	0.889756
CCAGU	0.0462829	0.05159	-0.00530715	0.00530715	0.889963
CAACU	0.0352086	0.040387	-0.00517834	0.00517834	0.865231
GCUAG	0.0805834	0.0856473	-0.00506393	0.00506393	0.9147
UGACA	0.0144445	0.00957854	0.00486597	0.00486597	0.157472
GAAUC	0.132059	0.136921	-0.00486227	0.00486227	0.934081
AUUUA	0.0783317	0.0831845	-0.00485276	0.00485276	0.907814
GUCCA	0.0978226	0.102564	-0.00474139	0.00474139	0.920351
CCACA	0.0663548	0.0616728	0.00468202	0.00468202	0.682406
AGAUA	0.0571473	0.0529203	0.00422704	0.00422704	0.671586
AUUAA	0.0378394	0.033619	0.0042204	0.0042204	0.592587
GAACA	0.0339874	0.0303042	0.00368316	0.00368316	0.559545
AACCC	0.0541409	0.0504697	0.00367113	0.00367113	0.664979
AACCA	0.0378394	0.0415073	-0.00366791	0.00366791	0.827495
GGUUA	0.0489136	0.0522161	-0.00330247	0.00330247	0.842129
ACCUA	0.132557	0.135679	-0.00312176	0.00312176	0.909426
UUCCU	0.21804	0.221025	-0.00298468	0.00298468	0.933716
ACCGC	0.309823	0.306867	0.00295535	0.00295535	0.887785
GGAUA	0.0844409	0.081542	0.00289891	0.00289891	0.762438
ACAUG	0.0383684	0.0409471	-0.00257869	0.00257869	0.795355
CCUGG	0.0273757	0.0298	-0.00242425	0.00242425	0.741723
CUGCC	0.0390857	0.0415073	-0.00242157	0.00242157	0.793414
CUGAA	0.00722226	0.00957854	-0.00235628	0.00235628	0.317713
UUACC	0.107188	0.10487	0.00231721	0.00231721	0.786744
UUGAC	0.0392711	0.0415073	-0.00223618	0.00223618	0.77801
AACAG	0.0176043	0.0196613	-0.00205698	0.00205698	0.644058
UGGAA	0.0215208	0.0196613	0.00185946	0.00185946	0.537643
UGAAU	0.0323208	0.0308644	0.0014564	0.0014564	0.649606
UACCU	0.0804807	0.0818383	-0.00135758	0.00135758	0.831788
UUAGA	0.0509811	0.0522161	-0.00123503	0.00123503	0.784634
UGAAG	0.0103821	0.00957854	0.000803516	0.000803516	0.317713
AUUGU	0.0310744	0.0303042	0.000770204	0.000770204	0.662485
CGCCA	0.0422204	0.0415073	0.000713152	0.000713152	0.716697
GUGAU	0.042302	0.0429034	-0.000601455	0.000601455	0.757331
UUAAC	0.0418203	0.0415073	0.000312986	0.000312986	0.711747
UGCUG	0.00977143	0.00957854	0.000192885	0.000192885	0.317713
CCGUA	0.299926	0.299783	0.000143679	0.000143679	0.917238
UUGGC	0.0207641	0.0208475	-8.339e-05	8.339e-05	0.610006
CAAAU	0.0723558	0.0723157	4.01051e-05	4.01051e-05	0.796248
CUUGG	0.0287714	0.0287837	-1.22879e-05	1.22879e-05	0.658555
In this table, we show the average pentanucleotide composition of IMORNs (Immunomodulatory Oligoribonucleotides) and Non-IMORNs (Non-Immunomodulatory Oligoribonucleotides). The composition analysis was done on the 602 positive sequences (experimentally validated immunomodulatory oligoribonucleotides named IMODNs) and 520 negative sequences (circulating miRNAs in human system from miRandola databa…

## Sheet: S6
Table S6: Preferred motifs found in the main dataset (IMrnaDS) using MERCI program.
With no gaps
Motifs	Positive	Unique positive	cumulative_positive	Negative	Unique Negative	Negative_cumulative
A A A A A A	267	267	267	0	0	0
A G C C A A	19	19	286	0	0	0
C A C C G A	9	9	295	0	0	0
A C A C A C A	8	8	303	0	0	0
C C A A A G	18	7	310	0	0	0
A A G G C C	5	5	315	0	0	0
C C A A A C A	4	4	319	0	0	0
A C C C A A C	4	4	323	0	0	0
A A G G A C	4	4	327	0	0	0
A G A G A G A	4	3	330	0	0	0
C G G G	0	0	0	29	29	29
A G G G C	0	0	0	25	22	51
C C A G G	0	0	0	23	20	71
C A G C A	0	0	0	22	19	90
G C A G G	0	0	0	21	13	103
A G A G G G	0	0	0	14	11	114
G C G G	0	0	0	18	9	123
G A G G A	0	0	0	13	9	132
G G G C A	0	0	0	19	8	140
G G C C C	0	0	0	15	8	148
G G A G C	0	0	0	13	8	156
C C C A C	0	0	0	11	7	163
A A C C G	0	0	0	7	7	170
G G C A G	0	0	0	16	6	176
C A G G C	0	0	0	11	6	182
A G G G G	0	0	0	13	6	188
G A G G C	0	0	0	9	5	193
A G A G C	0	0	0	7	6	199
A G A A G G	0	0	0	7	5	204
C C C C A	0	0	0	11	4	208
with gap length=1
Motifs	Positive	Unique positive	cumulative_positive	Negative	Unique Negative	Negative_cumulative
A A A A A A	267	267	267	0	0	0
A gap A gap G gap C gap A A A	141	4	271	0	0	0
A gap A A gap G gap G gap A gap A gap A	103	3	274	0	0	0
G gap A A A A gap A gap A	98	1	275	0	0	0
A gap G gap C gap A gap A A gap A A A	93	1	276	0	0	0
A A gap G gap C gap A gap A A	139	1	277	0	0	0
C gap G gap G G gap G	0	0	0	59	59	59
A G gap G gap G C	0	0	0	50	42	101
G gap C gap G gap G G	0	0	0	54	17	118
C gap C gap A gap G gap G gap G	0	0	0	44	21	139
G gap G G gap A gap C	0	0	0	44	19	158
C gap A G gap G C gap A	0	0	0	27	15	173
C gap C A G gap G	0	0	0	42	11	184
G A gap G G gap A gap G gap A	0	0	0	24	14	198
C gap G gap G G C	0	0	0	44	8	206
A gap C A gap C gap A gap G	0	0	0	23	15	221
C A gap G G C	0	0	0	26	6	227
G gap G gap A G C	0	0	0	31	5	232
G G C A gap G	0	0	0	26	6	238
A gap A gap C gap A gap G G	0	0	0	25	5	243
A G gap G G G	0	0	0	29	7	250
G C gap A G gap G gap A	0	0	0	23	6	256
G gap G G gap A gap A gap C	0	0	0	25	3	259
C G gap G G	0	0	0	39	3	262
A gap G gap G G C	0	0	0	43	2	264
A gap G gap G C A gap G	0	0	0	24	1	265
With gap length=2
Motifs	Positive	Unique positive	cumulative_positive	Negative	Unique Negative	Negative_cumulative
A A A A A A	267	267	267	0	0	0
A A gap A A A gap A gap G gap A A	194	1	268	0	0	0
G gap C gap G G G	0	0	0	61	61	61
C gap G gap G G G	0	0	0	55	30	91
C gap C gap C gap G gap G G	0	0	0	48	23	114
C gap C gap C gap A gap G G	0	0	0	37	22	136
A gap G gap C gap G gap G gap G gap G	0	0	0	45	17	153
A G gap G C A gap G	0	0	0	35	23	176
A gap C gap G G G	0	0	0	47	8	184
G gap A G gap G G gap C	0	0	0	38	13	197
G A G G gap A gap A	0	0	0	28	17	214
A gap C gap C gap C gap G gap C gap G gap G	0	0	0	27	9	223
C gap G gap G gap G G G	0	0	0	39	3	226
C gap A gap G gap A gap G gap G G	0	0	0	34	5	231
C gap A G gap G gap C gap A gap A gap G	0	0	0	27	11	242
A gap G gap G gap G gap G gap G G	0	0	0	33	3	245
G gap G gap G gap C gap G gap G G	0	0	0	41	4	249
G gap G gap C gap C gap G gap G A	0	0	0	29	11	260
G gap A gap G gap G gap G gap C gap G gap A	0	0	0	30	6	266
G G gap G C gap C gap C	0	0	0	29	9	275
G G C A gap G	0	0	0	32	4	279
C gap G gap G G gap G A	0	0	0	41	1	280
with gap length=5
Motifs	Positive	Unique positive	cumulative_positive	Negative	Unique Negative	Negative_cumulative
A A A gap A A gap A A gap A	270	270	270	0	0	0
A A A gap G gap A gap A A A gap A gap G	266	7	277	0	0	0
A A gap A A A gap A A gap A A	268	1	278	0	0	0
A gap A A A A gap A A gap A	268	1	279	0	0	0
C gap G gap G gap G gap G G gap G	0	0	0	81	81	81
C gap C gap C gap G G G	0	0	0	62	39	120
G gap G C gap C gap C gap A G gap G	0	0	0	51	41	161
A G gap G C gap G gap A G	0	0	0	53	23	184
A G gap G C A gap A	0	0	0	50	26	210
G gap C gap G gap G G G	0	0	0	66	6	216
A gap G C gap G gap G G gap G	0	0	0	59	8	224
C A gap C gap A C gap A gap G gap G	0	0	0	43	23	247
A gap G gap C C gap G G gap G	0	0	0	51	15	262
C gap G gap G gap G G G	0	0	0	66	1	263
In this sheet, we have presented four tables generated using four different types of parameter in MERCI program. The four types of tables have motifs that were extracted as motifs with no gaps, with gap length 1, 2 and 5. In each table, the motifs were shown with corresponding number of sequences covered from positive and negative portion of IMrnaDS dataset. The first column shows motifs, second …

## Sheet: S7
Table S7: Composition features selected by WEKA found to be significantly contributing to immunomodulation.
20 trinucleotide features selected using WEKA for building prediction models
	AAA
	AAG
	AAU
	ACA
	AGA
	CAA
	CAG
	GAG
	GCA
	GGG
	GUG
	GUU
	UAA
	UAG
	UCC
	UGG
	UGU
	UUA
	UUG
	UUU
29 pentanucleotide features selected using WEKA for building prediction models
	AAAAA
	AAAAG
	AAAAC
	AAAGU
	AAAGC
	AAACG
	AAGGC
	AAGCU
	AAGCC
	AACCG
	AGGGA
	AGGGU
	ACGGC
	UAAAA
	UAGUA
	UUAGG
	UCAAA
	UCGGG
	UCCUU
	GCAAA
	CAAAA
	CACCG
	CUAAA
	CGAGG
	CGGGC
	CGCAA
	CCAAA
	CCGCC
	CCCAA
